# Supplementary material for: Campylobacter spp. in Poultry Slaughterhouses: Occurrence, Antimicrobial Resistance, and Virulence-Associated Genes
Source: Pathogens. 2026 May 29;15(6):585. doi: 10.3390/pathogens15060585 (PMC13305181; doi:10.3390/pathogens15060585)
Supplement: Supplementary file 1 [file pathogens-15-00585-s001.zip › Supplementary_File_1.xlsx]

## Sheet: ST1
Sample id	Farm_Id	Collection_date	Matrix	MALDI-TOF identification	MBK	Collection_town	Ciprofloxacin >0,5	Cloramfenicolo >16	Eritromicina >4 jejuni; >8 coli	Gentamicina >2	Tetraciclina >1 jejuni; >2 coli	Ertapenem >0,5 PD/PK
6312	A	2022-07-01	wash fluid	Campylobacter coli	sc1_p20	Picerno	16	2	1	0.25	64	4
6314	A	2022-07-04	wash fluid	Campylobacter coli	sc1_p21	Picerno	16	2	1	0.25	0.5	0.5
8183	A	2022-09-19	wash fluid	Campylobacter coli	sc1_p27	Picerno	8	2	1	1	64	0.12
10490-1	B	2022-11-28	neck skin	Campylobacter jejuni	sc1_p47	Abriola	16	4	1	0.5	64	1
10490-2	B	2022-11-28	neck skin	Campylobacter jejuni	sc1_p48	Abriola	16	2	1	0.25	64	1
10490-3	B	2022-11-28	neck skin	Campylobacter jejuni	sc1_p49	Abriola	16	64	0.25	1	2	0.5
10490-4	B	2022-11-28	neck skin	Campylobacter jejuni	sc1_p50	Abriola	16	2	1	0.25	64	0.25
10490-5	B	2022-11-28	neck skin	Campylobacter jejuni	sc1_p51	Abriola	16	4	1	0.5	64	0.5
10492-1	B	2022-11-28	faeces	Campylobacter jejuni	sc1_p37	Abriola	16	2	1	0.5	64	0.5
10492-10	B	2022-11-28	faeces	Campylobacter jejuni	sc1_p46	Abriola	16	2	1	0.5	4	0.5
10492-2	B	2022-11-28	faeces	Campylobacter jejuni	sc1_p38	Abriola	16	2	1	0.25	64	0.25
10492-3	B	2022-11-28	faeces	Campylobacter coli	sc1_p39	Abriola	0.12	2	1	0.5	0.5	0.5
10492-4	B	2022-11-28	faeces	Campylobacter jejuni	sc1_p40	Abriola	4	32	1	0.5	0.5	1
10492-5	B	2022-11-28	faeces	Campylobacter jejuni	sc1_p41	Abriola	16	2	1	0.25	64	0.25
10492-6	B	2022-11-28	faeces	Campylobacter jejuni	sc1_p42	Abriola	16	2	64	0.5	1	0.5
10492-7	B	2022-11-28	faeces	Campylobacter jejuni	sc1_p43	Abriola	2	1	0.25	16	64	0.5
10492-8	B	2022-11-28	faeces	Campylobacter coli	sc1_p44	Abriola	0.12	2	1	0.5	0.5	0.25
10492-9	B	2022-11-28	faeces	Campylobacter jejuni	sc1_p45	Abriola	32	4	64	0.5	1	0.5
5987-3	A	2022-07-01	neck skin	Campylobacter coli	sc1_p18	Picerno	16	2	256	0.5	64	4
5987-5	A	2022-07-01	neck skin	Campylobacter coli	sc1_p19	Picerno	32	2	1	0.25	32	0.5
5988-1	A	2022-06-28	faeces	Campylobacter coli	sc1_p1	Picerno	32	2	1	0.5	64	2
5988-2	A	2022-06-28	faeces	Campylobacter coli	sc1_p2	Picerno	8	2	1	1	64	4
5988-3	A	2022-06-28	faeces	Campylobacter coli	sc1_p3	Picerno	32	2	1	0.5	64	4
5988-5	A	2022-06-28	faeces	Campylobacter jejuni	sc1_p4	Picerno	16	2	1	0.5	64	0.25
5988-6	A	2022-06-28	faeces	Campylobacter coli	sc1_p5	Picerno	16	2	1	0.5	0.5	0.5
5988-7	A	2022-06-28	faeces	Campylobacter coli	sc1_p6	Picerno	8	2	1	0.5	64	4
5988-8	A	2022-06-28	faeces	Campylobacter jejuni	sc1_p7	Picerno	16	2	1	0.25	64	1
5988-9	A	2022-06-28	faeces	Campylobacter coli	sc1_p8	Picerno	32	2	1	0.5	64	0.25
6158-1	B	2022-07-04	neck skin	Campylobacter coli	sc1_p14	Abriola	8	2	1	0.5	0.5	0.5
6158-3	B	2022-07-04	neck skin	Campylobacter jejuni	sc1_p15	Abriola	32	4	1	1	0.5	1
6158-4	B	2022-07-04	neck skin	Campylobacter jejuni	sc1_p16	Abriola	8	2	1	0.5	64	4
6158-5	B	2022-07-04	neck skin	Campylobacter coli	sc1_p17	Abriola	16	2	1	0.25	64	4
6163-1	B	2022-06-28	faeces	Campylobacter coli	sc1_p9	Abriola	8	2	1	0.5	64	4
6163-2	B	2022-06-28	faeces	Campylobacter coli	sc1_p10	Abriola	1	0.25	2	16	4	0.5
6163-3	B	2022-06-28	faeces	Campylobacter coli	sc1_p11	Abriola	16	2	1	0.5	0.5	0.5
6163-4	B	2022-06-28	faeces	Campylobacter coli	sc1_p12	Abriola	16	2	1	0.5	64	4
6163-5	B	2022-06-28	faeces	Campylobacter coli	sc1_p13	Abriola	8	2	1	0.5	0.5	0.5
8182-1	A	2022-09-19	neck skin	Campylobacter coli	sc1_p22	Picerno	8	2	1	0.5	32	0.12
8182-2	A	2022-09-19	neck skin	Campylobacter coli	sc1_p23	Picerno	8	2	1	0.5	64	0.12
8182-3	A	2022-09-19	neck skin	Campylobacter coli	sc1_p24	Picerno	8	2	1	0.5	64	0.5
8182-4	A	2022-09-19	neck skin	Campylobacter coli	sc1_p25	Picerno	8	2	1	0.5	64	0.12
8182-5	A	2022-09-19	neck skin	Campylobacter coli	sc1_p26	Picerno	8	2	1	1	64	0.5
8184-1	A	2022-09-19	neck skin	Campylobacter coli	sc1_p28	Picerno	0.12	2	1	0.25	0.5	1
8184-2	A	2022-09-19	neck skin	Campylobacter coli	sc1_p29	Picerno	8	2	1	0.5	16	0.5
8184-3	A	2022-09-19	neck skin	Campylobacter coli	sc1_p30	Picerno	0.12	2	1	0.25	0.5	1
8184-4	A	2022-09-19	neck skin	Campylobacter jejuni	sc1_p31	Picerno	16	4	1	0.25	64	4
8184-5	A	2022-09-19	neck skin	Campylobacter coli	sc1_p32	Picerno	0.12	2	1	0.25	0.5	1
8184-6	A	2022-09-19	neck skin	Campylobacter coli	sc1_p33	Picerno	0.12	2	1	0.25	0.5	1
8184-7	A	2022-09-19	neck skin	Campylobacter coli	sc1_p34	Picerno	0.12	2	1	0.25	0.5	1
8184-8	A	2022-09-19	neck skin	Campylobacter coli	sc1_p35	Picerno	0.12	2	1	0.25	0.5	1
8184-9	A	2022-09-19	neck skin	Campylobacter coli	sc1_p36	Picerno	0.12	2	1	0.25	0.5	1

## Sheet: ST2
Sample id	classification	closest_genome_reference	closest_genome_reference_radius	closest_genome_taxonomy	closest_genome_ani	closest_genome_af	closest_placement_reference	closest_placement_radius	closest_placement_taxonomy	closest_placement_ani	closest_placement_af	pplacer_taxonomy	classification_method	note	other_related_references(genome_id,species_name,radius,ANI,AF)	msa_percent	translation_table	warnings
10490-1	d__Bacteria;p__Campylobacterota;c__Campylobacteria;o__Campylobacterales;f__Campylobacteraceae;g__Campylobacter_D;s__Campylobacter_D jejuni	GCF_001457695.1	95.0	d__Bacteria;p__Campylobacterota;c__Campylobacteria;o__Campylobacterales;f__Campylobacteraceae;g__Campylobacter_D;s__Campylobacter_D jejuni	97.75	0.897	GCF_001457695.1	95.0	d__Bacteria;p__Campylobacterota;c__Campylobacteria;o__Campylobacterales;f__Campylobacteraceae;g__Campylobacter_D;s__Campylobacter_D jejuni	97.75	0.897	d__Bacteria;p__Campylobacterota;c__Campylobacteria;o__Campylobacterales;f__Campylobacteraceae;g__Campylobacter_D;s__	taxonomic classification defined by topology and ANI	topological placement and ANI have congruent species assignments	GCA_014305285.1, s__Campylobacter_D jejuni_D, 95.0, 94.44, 0.83; GCA_000163995.1, s__Campylobacter_D jejuni_A, 95.0, 90.95, 0.801; GCF_000254135.1, s__Campylobacter_D coli, 95.0, 87.41, 0.525; GCF_016806695.1, s__Campylobacter_D bilis, 95.0, 84.61, 0.557; GCA_001492295.1, s__Campylobacter_D coli_B, 95.0, 84.25, 0.465; GCF_001687475.2, s__Campylobacter_D hepaticus, 95.0, 84.16, 0.544; GCA_00047005…	94.52	11	N/A
10490-2	d__Bacteria;p__Campylobacterota;c__Campylobacteria;o__Campylobacterales;f__Campylobacteraceae;g__Campylobacter_D;s__Campylobacter_D jejuni	GCF_001457695.1	95.0	d__Bacteria;p__Campylobacterota;c__Campylobacteria;o__Campylobacterales;f__Campylobacteraceae;g__Campylobacter_D;s__Campylobacter_D jejuni	97.66	0.894	GCF_001457695.1	95.0	d__Bacteria;p__Campylobacterota;c__Campylobacteria;o__Campylobacterales;f__Campylobacteraceae;g__Campylobacter_D;s__Campylobacter_D jejuni	97.66	0.894	d__Bacteria;p__Campylobacterota;c__Campylobacteria;o__Campylobacterales;f__Campylobacteraceae;g__Campylobacter_D;s__	taxonomic classification defined by topology and ANI	topological placement and ANI have congruent species assignments	GCA_014305285.1, s__Campylobacter_D jejuni_D, 95.0, 94.44, 0.83; GCA_000163995.1, s__Campylobacter_D jejuni_A, 95.0, 90.91, 0.803; GCF_000254135.1, s__Campylobacter_D coli, 95.0, 87.41, 0.525; GCF_016806695.1, s__Campylobacter_D bilis, 95.0, 84.61, 0.557; GCA_001492295.1, s__Campylobacter_D coli_B, 95.0, 84.18, 0.463; GCF_001687475.2, s__Campylobacter_D hepaticus, 95.0, 84.0, 0.546; GCA_000470055…	94.52	11	N/A
10490-3	d__Bacteria;p__Campylobacterota;c__Campylobacteria;o__Campylobacterales;f__Campylobacteraceae;g__Campylobacter_D;s__Campylobacter_D jejuni	GCF_001457695.1	95.0	d__Bacteria;p__Campylobacterota;c__Campylobacteria;o__Campylobacterales;f__Campylobacteraceae;g__Campylobacter_D;s__Campylobacter_D jejuni	97.77	0.9	GCF_001457695.1	95.0	d__Bacteria;p__Campylobacterota;c__Campylobacteria;o__Campylobacterales;f__Campylobacteraceae;g__Campylobacter_D;s__Campylobacter_D jejuni	97.77	0.9	d__Bacteria;p__Campylobacterota;c__Campylobacteria;o__Campylobacterales;f__Campylobacteraceae;g__Campylobacter_D;s__	taxonomic classification defined by topology and ANI	topological placement and ANI have congruent species assignments	GCA_014305285.1, s__Campylobacter_D jejuni_D, 95.0, 94.44, 0.83; GCA_000163995.1, s__Campylobacter_D jejuni_A, 95.0, 90.91, 0.803; GCF_000254135.1, s__Campylobacter_D coli, 95.0, 87.41, 0.524; GCF_016806695.1, s__Campylobacter_D bilis, 95.0, 84.61, 0.557; GCA_001492295.1, s__Campylobacter_D coli_B, 95.0, 84.28, 0.463; GCF_001687475.2, s__Campylobacter_D hepaticus, 95.0, 84.18, 0.542; GCA_00047005…	94.52	11	N/A
10490-4	d__Bacteria;p__Campylobacterota;c__Campylobacteria;o__Campylobacterales;f__Campylobacteraceae;g__Campylobacter_D;s__Campylobacter_D jejuni	GCF_001457695.1	95.0	d__Bacteria;p__Campylobacterota;c__Campylobacteria;o__Campylobacterales;f__Campylobacteraceae;g__Campylobacter_D;s__Campylobacter_D jejuni	97.58	0.899	GCF_001457695.1	95.0	d__Bacteria;p__Campylobacterota;c__Campylobacteria;o__Campylobacterales;f__Campylobacteraceae;g__Campylobacter_D;s__Campylobacter_D jejuni	97.58	0.899	d__Bacteria;p__Campylobacterota;c__Campylobacteria;o__Campylobacterales;f__Campylobacteraceae;g__Campylobacter_D;s__	taxonomic classification defined by topology and ANI	topological placement and ANI have congruent species assignments	GCA_014305285.1, s__Campylobacter_D jejuni_D, 95.0, 94.44, 0.83; GCA_000163995.1, s__Campylobacter_D jejuni_A, 95.0, 90.95, 0.799; GCF_000254135.1, s__Campylobacter_D coli, 95.0, 87.41, 0.525; GCF_016806695.1, s__Campylobacter_D bilis, 95.0, 84.61, 0.557; GCF_001687475.2, s__Campylobacter_D hepaticus, 95.0, 84.39, 0.55; GCA_001492295.1, s__Campylobacter_D coli_B, 95.0, 84.19, 0.468; GCA_000470055…	94.52	11	N/A
10490-5	d__Bacteria;p__Campylobacterota;c__Campylobacteria;o__Campylobacterales;f__Campylobacteraceae;g__Campylobacter_D;s__Campylobacter_D jejuni	GCF_001457695.1	95.0	d__Bacteria;p__Campylobacterota;c__Campylobacteria;o__Campylobacterales;f__Campylobacteraceae;g__Campylobacter_D;s__Campylobacter_D jejuni	97.58	0.897	GCF_001457695.1	95.0	d__Bacteria;p__Campylobacterota;c__Campylobacteria;o__Campylobacterales;f__Campylobacteraceae;g__Campylobacter_D;s__Campylobacter_D jejuni	97.58	0.897	d__Bacteria;p__Campylobacterota;c__Campylobacteria;o__Campylobacterales;f__Campylobacteraceae;g__Campylobacter_D;s__	taxonomic classification defined by topology and ANI	topological placement and ANI have congruent species assignments	GCA_014305285.1, s__Campylobacter_D jejuni_D, 95.0, 94.06, 0.832; GCA_000163995.1, s__Campylobacter_D jejuni_A, 95.0, 90.95, 0.8; GCF_000254135.1, s__Campylobacter_D coli, 95.0, 87.41, 0.525; GCF_016806695.1, s__Campylobacter_D bilis, 95.0, 84.6, 0.557; GCF_001687475.2, s__Campylobacter_D hepaticus, 95.0, 84.36, 0.555; GCA_000470055.1, s__Campylobacter_D coli_A, 95.0, 84.21, 0.513; GCA_001492295.…	94.52	11	N/A
10492-10	d__Bacteria;p__Campylobacterota;c__Campylobacteria;o__Campylobacterales;f__Campylobacteraceae;g__Campylobacter_D;s__Campylobacter_D jejuni	GCF_001457695.1	95.0	d__Bacteria;p__Campylobacterota;c__Campylobacteria;o__Campylobacterales;f__Campylobacteraceae;g__Campylobacter_D;s__Campylobacter_D jejuni	97.67	0.9	GCF_001457695.1	95.0	d__Bacteria;p__Campylobacterota;c__Campylobacteria;o__Campylobacterales;f__Campylobacteraceae;g__Campylobacter_D;s__Campylobacter_D jejuni	97.67	0.9	d__Bacteria;p__Campylobacterota;c__Campylobacteria;o__Campylobacterales;f__Campylobacteraceae;g__Campylobacter_D;s__	taxonomic classification defined by topology and ANI	topological placement and ANI have congruent species assignments	GCA_014305285.1, s__Campylobacter_D jejuni_D, 95.0, 94.36, 0.807; GCA_000163995.1, s__Campylobacter_D jejuni_A, 95.0, 91.39, 0.782; GCF_000254135.1, s__Campylobacter_D coli, 95.0, 87.35, 0.531; GCF_016806695.1, s__Campylobacter_D bilis, 95.0, 84.61, 0.553; GCF_001687475.2, s__Campylobacter_D hepaticus, 95.0, 84.32, 0.541; GCA_001492295.1, s__Campylobacter_D coli_B, 95.0, 84.22, 0.466; GCA_0004700…	94.52	11	N/A
10492-1	d__Bacteria;p__Campylobacterota;c__Campylobacteria;o__Campylobacterales;f__Campylobacteraceae;g__Campylobacter_D;s__Campylobacter_D jejuni	GCF_001457695.1	95.0	d__Bacteria;p__Campylobacterota;c__Campylobacteria;o__Campylobacterales;f__Campylobacteraceae;g__Campylobacter_D;s__Campylobacter_D jejuni	97.76	0.897	GCF_001457695.1	95.0	d__Bacteria;p__Campylobacterota;c__Campylobacteria;o__Campylobacterales;f__Campylobacteraceae;g__Campylobacter_D;s__Campylobacter_D jejuni	97.76	0.897	d__Bacteria;p__Campylobacterota;c__Campylobacteria;o__Campylobacterales;f__Campylobacteraceae;g__Campylobacter_D;s__	taxonomic classification defined by topology and ANI	topological placement and ANI have congruent species assignments	GCA_014305285.1, s__Campylobacter_D jejuni_D, 95.0, 94.44, 0.829; GCA_000163995.1, s__Campylobacter_D jejuni_A, 95.0, 90.95, 0.802; GCF_000254135.1, s__Campylobacter_D coli, 95.0, 87.41, 0.525; GCF_016806695.1, s__Campylobacter_D bilis, 95.0, 84.61, 0.557; GCA_001492295.1, s__Campylobacter_D coli_B, 95.0, 84.28, 0.468; GCF_001687475.2, s__Campylobacter_D hepaticus, 95.0, 84.13, 0.542; GCA_0004700…	94.52	11	N/A
10492-2	d__Bacteria;p__Campylobacterota;c__Campylobacteria;o__Campylobacterales;f__Campylobacteraceae;g__Campylobacter_D;s__Campylobacter_D jejuni	GCF_001457695.1	95.0	d__Bacteria;p__Campylobacterota;c__Campylobacteria;o__Campylobacterales;f__Campylobacteraceae;g__Campylobacter_D;s__Campylobacter_D jejuni	97.75	0.897	GCF_001457695.1	95.0	d__Bacteria;p__Campylobacterota;c__Campylobacteria;o__Campylobacterales;f__Campylobacteraceae;g__Campylobacter_D;s__Campylobacter_D jejuni	97.75	0.897	d__Bacteria;p__Campylobacterota;c__Campylobacteria;o__Campylobacterales;f__Campylobacteraceae;g__Campylobacter_D;s__	taxonomic classification defined by topology and ANI	topological placement and ANI have congruent species assignments	GCA_014305285.1, s__Campylobacter_D jejuni_D, 95.0, 94.06, 0.833; GCA_000163995.1, s__Campylobacter_D jejuni_A, 95.0, 90.91, 0.8; GCF_000254135.1, s__Campylobacter_D coli, 95.0, 87.41, 0.525; GCF_016806695.1, s__Campylobacter_D bilis, 95.0, 84.61, 0.557; GCF_001687475.2, s__Campylobacter_D hepaticus, 95.0, 84.18, 0.556; GCA_001492295.1, s__Campylobacter_D coli_B, 95.0, 84.14, 0.469; GCA_000470055…	94.52	11	N/A
10492-3	d__Bacteria;p__Campylobacterota;c__Campylobacteria;o__Campylobacterales;f__Campylobacteraceae;g__Campylobacter_D;s__Campylobacter_D coli	GCF_000254135.1	95.0	d__Bacteria;p__Campylobacterota;c__Campylobacteria;o__Campylobacterales;f__Campylobacteraceae;g__Campylobacter_D;s__Campylobacter_D coli	98.79	0.934	GCF_000254135.1	95.0	d__Bacteria;p__Campylobacterota;c__Campylobacteria;o__Campylobacterales;f__Campylobacteraceae;g__Campylobacter_D;s__Campylobacter_D coli	98.79	0.934	d__Bacteria;p__Campylobacterota;c__Campylobacteria;o__Campylobacterales;f__Campylobacteraceae;g__Campylobacter_D;s__	taxonomic classification defined by topology and ANI	topological placement and ANI have congruent species assignments	GCA_001492295.1, s__Campylobacter_D coli_B, 95.0, 93.95, 0.854; GCA_000470055.1, s__Campylobacter_D coli_A, 95.0, 92.24, 0.851; GCF_001457695.1, s__Campylobacter_D jejuni, 95.0, 86.29, 0.523; GCA_014305285.1, s__Campylobacter_D jejuni_D, 95.0, 85.26, 0.457; GCA_000163995.1, s__Campylobacter_D jejuni_A, 95.0, 84.24, 0.453; GCA_002179165.1, s__Campylobacter_D jejuni_B, 95.0, 84.1, 0.516; GCF_016806…	93.62	11	N/A
10492-4	d__Bacteria;p__Campylobacterota;c__Campylobacteria;o__Campylobacterales;f__Campylobacteraceae;g__Campylobacter_D;s__Campylobacter_D jejuni	GCF_001457695.1	95.0	d__Bacteria;p__Campylobacterota;c__Campylobacteria;o__Campylobacterales;f__Campylobacteraceae;g__Campylobacter_D;s__Campylobacter_D jejuni	97.79	0.89	GCF_001457695.1	95.0	d__Bacteria;p__Campylobacterota;c__Campylobacteria;o__Campylobacterales;f__Campylobacteraceae;g__Campylobacter_D;s__Campylobacter_D jejuni	97.79	0.89	d__Bacteria;p__Campylobacterota;c__Campylobacteria;o__Campylobacterales;f__Campylobacteraceae;g__Campylobacter_D;s__	taxonomic classification defined by topology and ANI	topological placement and ANI have congruent species assignments	GCA_014305285.1, s__Campylobacter_D jejuni_D, 95.0, 94.46, 0.833; GCA_000163995.1, s__Campylobacter_D jejuni_A, 95.0, 90.99, 0.784; GCF_000254135.1, s__Campylobacter_D coli, 95.0, 87.62, 0.533; GCF_016806695.1, s__Campylobacter_D bilis, 95.0, 84.47, 0.557; GCA_001492295.1, s__Campylobacter_D coli_B, 95.0, 84.35, 0.469; GCF_001687475.2, s__Campylobacter_D hepaticus, 95.0, 84.14, 0.539; GCA_0004700…	93.7	11	N/A
10492-5	d__Bacteria;p__Campylobacterota;c__Campylobacteria;o__Campylobacterales;f__Campylobacteraceae;g__Campylobacter_D;s__Campylobacter_D jejuni	GCF_001457695.1	95.0	d__Bacteria;p__Campylobacterota;c__Campylobacteria;o__Campylobacterales;f__Campylobacteraceae;g__Campylobacter_D;s__Campylobacter_D jejuni	97.72	0.897	GCF_001457695.1	95.0	d__Bacteria;p__Campylobacterota;c__Campylobacteria;o__Campylobacterales;f__Campylobacteraceae;g__Campylobacter_D;s__Campylobacter_D jejuni	97.72	0.897	d__Bacteria;p__Campylobacterota;c__Campylobacteria;o__Campylobacterales;f__Campylobacteraceae;g__Campylobacter_D;s__	taxonomic classification defined by topology and ANI	topological placement and ANI have congruent species assignments	GCA_014305285.1, s__Campylobacter_D jejuni_D, 95.0, 94.44, 0.829; GCA_000163995.1, s__Campylobacter_D jejuni_A, 95.0, 90.95, 0.804; GCF_000254135.1, s__Campylobacter_D coli, 95.0, 87.41, 0.525; GCF_016806695.1, s__Campylobacter_D bilis, 95.0, 84.61, 0.557; GCA_001492295.1, s__Campylobacter_D coli_B, 95.0, 84.22, 0.463; GCF_001687475.2, s__Campylobacter_D hepaticus, 95.0, 84.14, 0.541; GCA_0004700…	94.52	11	N/A
10492-6	d__Bacteria;p__Campylobacterota;c__Campylobacteria;o__Campylobacterales;f__Campylobacteraceae;g__Campylobacter_D;s__Campylobacter_D jejuni	GCF_001457695.1	95.0	d__Bacteria;p__Campylobacterota;c__Campylobacteria;o__Campylobacterales;f__Campylobacteraceae;g__Campylobacter_D;s__Campylobacter_D jejuni	97.72	0.896	GCF_001457695.1	95.0	d__Bacteria;p__Campylobacterota;c__Campylobacteria;o__Campylobacterales;f__Campylobacteraceae;g__Campylobacter_D;s__Campylobacter_D jejuni	97.72	0.896	d__Bacteria;p__Campylobacterota;c__Campylobacteria;o__Campylobacterales;f__Campylobacteraceae;g__Campylobacter_D;s__	taxonomic classification defined by topology and ANI	topological placement and ANI have congruent species assignments	GCA_014305285.1, s__Campylobacter_D jejuni_D, 95.0, 94.44, 0.83; GCA_000163995.1, s__Campylobacter_D jejuni_A, 95.0, 90.95, 0.805; GCF_000254135.1, s__Campylobacter_D coli, 95.0, 87.41, 0.525; GCF_016806695.1, s__Campylobacter_D bilis, 95.0, 84.61, 0.557; GCF_001687475.2, s__Campylobacter_D hepaticus, 95.0, 84.2, 0.542; GCA_001492295.1, s__Campylobacter_D coli_B, 95.0, 84.19, 0.468; GCA_000470055…	94.52	11	N/A
10492-7	d__Bacteria;p__Campylobacterota;c__Campylobacteria;o__Campylobacterales;f__Campylobacteraceae;g__Campylobacter_D;s__Campylobacter_D jejuni	GCF_001457695.1	95.0	d__Bacteria;p__Campylobacterota;c__Campylobacteria;o__Campylobacterales;f__Campylobacteraceae;g__Campylobacter_D;s__Campylobacter_D jejuni	97.53	0.895	GCF_001457695.1	95.0	d__Bacteria;p__Campylobacterota;c__Campylobacteria;o__Campylobacterales;f__Campylobacteraceae;g__Campylobacter_D;s__Campylobacter_D jejuni	97.53	0.895	d__Bacteria;p__Campylobacterota;c__Campylobacteria;o__Campylobacterales;f__Campylobacteraceae;g__Campylobacter_D;s__	taxonomic classification defined by topology and ANI	topological placement and ANI have congruent species assignments	GCA_014305285.1, s__Campylobacter_D jejuni_D, 95.0, 94.44, 0.83; GCA_000163995.1, s__Campylobacter_D jejuni_A, 95.0, 90.91, 0.802; GCF_000254135.1, s__Campylobacter_D coli, 95.0, 87.41, 0.525; GCF_016806695.1, s__Campylobacter_D bilis, 95.0, 84.61, 0.557; GCA_001492295.1, s__Campylobacter_D coli_B, 95.0, 84.28, 0.466; GCA_000470055.1, s__Campylobacter_D coli_A, 95.0, 84.15, 0.51; GCF_001687475.2,…	94.52	11	N/A
10492-8	d__Bacteria;p__Campylobacterota;c__Campylobacteria;o__Campylobacterales;f__Campylobacteraceae;g__Campylobacter_D;s__Campylobacter_D coli	GCF_000254135.1	95.0	d__Bacteria;p__Campylobacterota;c__Campylobacteria;o__Campylobacterales;f__Campylobacteraceae;g__Campylobacter_D;s__Campylobacter_D coli	98.79	0.934	GCF_000254135.1	95.0	d__Bacteria;p__Campylobacterota;c__Campylobacteria;o__Campylobacterales;f__Campylobacteraceae;g__Campylobacter_D;s__Campylobacter_D coli	98.79	0.934	d__Bacteria;p__Campylobacterota;c__Campylobacteria;o__Campylobacterales;f__Campylobacteraceae;g__Campylobacter_D;s__	taxonomic classification defined by topology and ANI	topological placement and ANI have congruent species assignments	GCA_001492295.1, s__Campylobacter_D coli_B, 95.0, 93.93, 0.853; GCA_000470055.1, s__Campylobacter_D coli_A, 95.0, 92.24, 0.845; GCF_001457695.1, s__Campylobacter_D jejuni, 95.0, 86.35, 0.526; GCA_014305285.1, s__Campylobacter_D jejuni_D, 95.0, 85.26, 0.457; GCA_000163995.1, s__Campylobacter_D jejuni_A, 95.0, 84.41, 0.456; GCA_002179165.1, s__Campylobacter_D jejuni_B, 95.0, 84.1, 0.516; GCF_016806…	93.62	11	N/A
10492-9	d__Bacteria;p__Campylobacterota;c__Campylobacteria;o__Campylobacterales;f__Campylobacteraceae;g__Campylobacter_D;s__Campylobacter_D jejuni	GCF_001457695.1	95.0	d__Bacteria;p__Campylobacterota;c__Campylobacteria;o__Campylobacterales;f__Campylobacteraceae;g__Campylobacter_D;s__Campylobacter_D jejuni	97.72	0.897	GCF_001457695.1	95.0	d__Bacteria;p__Campylobacterota;c__Campylobacteria;o__Campylobacterales;f__Campylobacteraceae;g__Campylobacter_D;s__Campylobacter_D jejuni	97.72	0.897	d__Bacteria;p__Campylobacterota;c__Campylobacteria;o__Campylobacterales;f__Campylobacteraceae;g__Campylobacter_D;s__	taxonomic classification defined by topology and ANI	topological placement and ANI have congruent species assignments	GCA_014305285.1, s__Campylobacter_D jejuni_D, 95.0, 94.06, 0.832; GCA_000163995.1, s__Campylobacter_D jejuni_A, 95.0, 90.91, 0.796; GCF_000254135.1, s__Campylobacter_D coli, 95.0, 87.41, 0.524; GCF_016806695.1, s__Campylobacter_D bilis, 95.0, 84.61, 0.557; GCF_001687475.2, s__Campylobacter_D hepaticus, 95.0, 84.27, 0.561; GCA_001492295.1, s__Campylobacter_D coli_B, 95.0, 84.15, 0.469; GCA_0004700…	94.52	11	N/A
5987-3	d__Bacteria;p__Campylobacterota;c__Campylobacteria;o__Campylobacterales;f__Campylobacteraceae;g__Campylobacter_D;s__Campylobacter_D coli	GCF_000254135.1	95.0	d__Bacteria;p__Campylobacterota;c__Campylobacteria;o__Campylobacterales;f__Campylobacteraceae;g__Campylobacter_D;s__Campylobacter_D coli	98.53	0.903	GCF_000254135.1	95.0	d__Bacteria;p__Campylobacterota;c__Campylobacteria;o__Campylobacterales;f__Campylobacteraceae;g__Campylobacter_D;s__Campylobacter_D coli	98.53	0.903	d__Bacteria;p__Campylobacterota;c__Campylobacteria;o__Campylobacterales;f__Campylobacteraceae;g__Campylobacter_D;s__	taxonomic classification defined by topology and ANI	topological placement and ANI have congruent species assignments	GCA_001492295.1, s__Campylobacter_D coli_B, 95.0, 93.64, 0.834; GCA_000470055.1, s__Campylobacter_D coli_A, 95.0, 92.05, 0.831; GCF_001457695.1, s__Campylobacter_D jejuni, 95.0, 86.91, 0.527; GCA_014305285.1, s__Campylobacter_D jejuni_D, 95.0, 85.91, 0.486; GCA_000163995.1, s__Campylobacter_D jejuni_A, 95.0, 84.62, 0.464; GCA_002179165.1, s__Campylobacter_D jejuni_B, 95.0, 83.98, 0.493; GCF_01680…	93.62	11	N/A
5987-5	d__Bacteria;p__Campylobacterota;c__Campylobacteria;o__Campylobacterales;f__Campylobacteraceae;g__Campylobacter_D;s__Campylobacter_D coli	GCF_000254135.1	95.0	d__Bacteria;p__Campylobacterota;c__Campylobacteria;o__Campylobacterales;f__Campylobacteraceae;g__Campylobacter_D;s__Campylobacter_D coli	98.74	0.908	GCF_000254135.1	95.0	d__Bacteria;p__Campylobacterota;c__Campylobacteria;o__Campylobacterales;f__Campylobacteraceae;g__Campylobacter_D;s__Campylobacter_D coli	98.74	0.908	d__Bacteria;p__Campylobacterota;c__Campylobacteria;o__Campylobacterales;f__Campylobacteraceae;g__Campylobacter_D;s__	taxonomic classification defined by topology and ANI	topological placement and ANI have congruent species assignments	GCA_001492295.1, s__Campylobacter_D coli_B, 95.0, 93.81, 0.847; GCA_000470055.1, s__Campylobacter_D coli_A, 95.0, 92.08, 0.844; GCF_001457695.1, s__Campylobacter_D jejuni, 95.0, 86.66, 0.518; GCA_014305285.1, s__Campylobacter_D jejuni_D, 95.0, 85.75, 0.482; GCA_000163995.1, s__Campylobacter_D jejuni_A, 95.0, 84.6, 0.474; GCA_002179165.1, s__Campylobacter_D jejuni_B, 95.0, 84.14, 0.493; GCF_004378…	93.62	11	N/A
5988-1	d__Bacteria;p__Campylobacterota;c__Campylobacteria;o__Campylobacterales;f__Campylobacteraceae;g__Campylobacter_D;s__Campylobacter_D coli	GCF_000254135.1	95.0	d__Bacteria;p__Campylobacterota;c__Campylobacteria;o__Campylobacterales;f__Campylobacteraceae;g__Campylobacter_D;s__Campylobacter_D coli	98.84	0.927	GCF_000254135.1	95.0	d__Bacteria;p__Campylobacterota;c__Campylobacteria;o__Campylobacterales;f__Campylobacteraceae;g__Campylobacter_D;s__Campylobacter_D coli	98.84	0.927	d__Bacteria;p__Campylobacterota;c__Campylobacteria;o__Campylobacterales;f__Campylobacteraceae;g__Campylobacter_D;s__	taxonomic classification defined by topology and ANI	topological placement and ANI have congruent species assignments	GCA_001492295.1, s__Campylobacter_D coli_B, 95.0, 94.02, 0.835; GCA_000470055.1, s__Campylobacter_D coli_A, 95.0, 91.96, 0.844; GCF_001457695.1, s__Campylobacter_D jejuni, 95.0, 86.35, 0.524; GCA_014305285.1, s__Campylobacter_D jejuni_D, 95.0, 84.98, 0.476; GCA_000163995.1, s__Campylobacter_D jejuni_A, 95.0, 84.5, 0.474; GCA_002179165.1, s__Campylobacter_D jejuni_B, 95.0, 84.15, 0.495; GCF_004378…	94.44	11	N/A
5988-2	d__Bacteria;p__Campylobacterota;c__Campylobacteria;o__Campylobacterales;f__Campylobacteraceae;g__Campylobacter_D;s__Campylobacter_D coli	GCF_000254135.1	95.0	d__Bacteria;p__Campylobacterota;c__Campylobacteria;o__Campylobacterales;f__Campylobacteraceae;g__Campylobacter_D;s__Campylobacter_D coli	98.74	0.941	GCF_000254135.1	95.0	d__Bacteria;p__Campylobacterota;c__Campylobacteria;o__Campylobacterales;f__Campylobacteraceae;g__Campylobacter_D;s__Campylobacter_D coli	98.74	0.941	d__Bacteria;p__Campylobacterota;c__Campylobacteria;o__Campylobacterales;f__Campylobacteraceae;g__Campylobacter_D;s__	taxonomic classification defined by topology and ANI	topological placement and ANI have congruent species assignments	GCA_001492295.1, s__Campylobacter_D coli_B, 95.0, 93.92, 0.848; GCA_000470055.1, s__Campylobacter_D coli_A, 95.0, 92.0, 0.846; GCF_001457695.1, s__Campylobacter_D jejuni, 95.0, 86.6, 0.538; GCA_014305285.1, s__Campylobacter_D jejuni_D, 95.0, 85.76, 0.483; GCA_000163995.1, s__Campylobacter_D jejuni_A, 95.0, 84.64, 0.457; GCA_002179165.1, s__Campylobacter_D jejuni_B, 95.0, 84.28, 0.519; GCF_0168066…	93.62	11	N/A
5988-3	d__Bacteria;p__Campylobacterota;c__Campylobacteria;o__Campylobacterales;f__Campylobacteraceae;g__Campylobacter_D;s__Campylobacter_D coli	GCF_000254135.1	95.0	d__Bacteria;p__Campylobacterota;c__Campylobacteria;o__Campylobacterales;f__Campylobacteraceae;g__Campylobacter_D;s__Campylobacter_D coli	98.87	0.869	GCF_000254135.1	95.0	d__Bacteria;p__Campylobacterota;c__Campylobacteria;o__Campylobacterales;f__Campylobacteraceae;g__Campylobacter_D;s__Campylobacter_D coli	98.87	0.869	d__Bacteria;p__Campylobacterota;c__Campylobacteria;o__Campylobacterales;f__Campylobacteraceae;g__Campylobacter_D;s__	taxonomic classification defined by topology and ANI	topological placement and ANI have congruent species assignments	GCA_001492295.1, s__Campylobacter_D coli_B, 95.0, 94.0, 0.788; GCA_000470055.1, s__Campylobacter_D coli_A, 95.0, 91.93, 0.842; GCF_001457695.1, s__Campylobacter_D jejuni, 95.0, 86.69, 0.498; GCA_014305285.1, s__Campylobacter_D jejuni_D, 95.0, 85.26, 0.481; GCA_000163995.1, s__Campylobacter_D jejuni_A, 95.0, 84.57, 0.463; GCA_002179165.1, s__Campylobacter_D jejuni_B, 95.0, 84.1, 0.46; GCF_00437885…	93.62	11	N/A
5988-5	d__Bacteria;p__Campylobacterota;c__Campylobacteria;o__Campylobacterales;f__Campylobacteraceae;g__Campylobacter_D;s__Campylobacter_D jejuni	GCF_001457695.1	95.0	d__Bacteria;p__Campylobacterota;c__Campylobacteria;o__Campylobacterales;f__Campylobacteraceae;g__Campylobacter_D;s__Campylobacter_D jejuni	97.78	0.897	GCF_001457695.1	95.0	d__Bacteria;p__Campylobacterota;c__Campylobacteria;o__Campylobacterales;f__Campylobacteraceae;g__Campylobacter_D;s__Campylobacter_D jejuni	97.78	0.897	d__Bacteria;p__Campylobacterota;c__Campylobacteria;o__Campylobacterales;f__Campylobacteraceae;g__Campylobacter_D;s__	taxonomic classification defined by topology and ANI	topological placement and ANI have congruent species assignments	GCA_014305285.1, s__Campylobacter_D jejuni_D, 95.0, 94.44, 0.828; GCA_000163995.1, s__Campylobacter_D jejuni_A, 95.0, 90.91, 0.801; GCF_000254135.1, s__Campylobacter_D coli, 95.0, 87.41, 0.527; GCF_016806695.1, s__Campylobacter_D bilis, 95.0, 84.61, 0.557; GCF_001687475.2, s__Campylobacter_D hepaticus, 95.0, 84.22, 0.552; GCA_001492295.1, s__Campylobacter_D coli_B, 95.0, 84.22, 0.462; GCA_0004700…	94.52	11	N/A
5988-6	d__Bacteria;p__Campylobacterota;c__Campylobacteria;o__Campylobacterales;f__Campylobacteraceae;g__Campylobacter_D;s__Campylobacter_D coli	GCF_000254135.1	95.0	d__Bacteria;p__Campylobacterota;c__Campylobacteria;o__Campylobacterales;f__Campylobacteraceae;g__Campylobacter_D;s__Campylobacter_D coli	98.82	0.9	GCF_000254135.1	95.0	d__Bacteria;p__Campylobacterota;c__Campylobacteria;o__Campylobacterales;f__Campylobacteraceae;g__Campylobacter_D;s__Campylobacter_D coli	98.82	0.9	d__Bacteria;p__Campylobacterota;c__Campylobacteria;o__Campylobacterales;f__Campylobacteraceae;g__Campylobacter_D;s__	taxonomic classification defined by topology and ANI	topological placement and ANI have congruent species assignments	GCA_001492295.1, s__Campylobacter_D coli_B, 95.0, 93.9, 0.815; GCA_000470055.1, s__Campylobacter_D coli_A, 95.0, 92.05, 0.849; GCF_001457695.1, s__Campylobacter_D jejuni, 95.0, 86.78, 0.514; GCA_014305285.1, s__Campylobacter_D jejuni_D, 95.0, 85.76, 0.49; GCA_000163995.1, s__Campylobacter_D jejuni_A, 95.0, 84.68, 0.483; GCA_002179165.1, s__Campylobacter_D jejuni_B, 95.0, 84.13, 0.487; GCF_0168066…	93.64	11	N/A
5988-7	d__Bacteria;p__Campylobacterota;c__Campylobacteria;o__Campylobacterales;f__Campylobacteraceae;g__Campylobacter_D;s__Campylobacter_D coli	GCF_000254135.1	95.0	d__Bacteria;p__Campylobacterota;c__Campylobacteria;o__Campylobacterales;f__Campylobacteraceae;g__Campylobacter_D;s__Campylobacter_D coli	98.76	0.912	GCF_000254135.1	95.0	d__Bacteria;p__Campylobacterota;c__Campylobacteria;o__Campylobacterales;f__Campylobacteraceae;g__Campylobacter_D;s__Campylobacter_D coli	98.76	0.912	d__Bacteria;p__Campylobacterota;c__Campylobacteria;o__Campylobacterales;f__Campylobacteraceae;g__Campylobacter_D;s__	taxonomic classification defined by topology and ANI	topological placement and ANI have congruent species assignments	GCA_001492295.1, s__Campylobacter_D coli_B, 95.0, 93.81, 0.824; GCA_000470055.1, s__Campylobacter_D coli_A, 95.0, 91.78, 0.846; GCF_001457695.1, s__Campylobacter_D jejuni, 95.0, 86.78, 0.518; GCA_014305285.1, s__Campylobacter_D jejuni_D, 95.0, 85.34, 0.484; GCA_000163995.1, s__Campylobacter_D jejuni_A, 95.0, 84.73, 0.467; GCA_002179165.1, s__Campylobacter_D jejuni_B, 95.0, 84.28, 0.502; GCF_00437…	91.96	11	N/A
5988-8	d__Bacteria;p__Campylobacterota;c__Campylobacteria;o__Campylobacterales;f__Campylobacteraceae;g__Campylobacter_D;s__Campylobacter_D jejuni	GCF_001457695.1	95.0	d__Bacteria;p__Campylobacterota;c__Campylobacteria;o__Campylobacterales;f__Campylobacteraceae;g__Campylobacter_D;s__Campylobacter_D jejuni	97.8	0.916	GCF_001457695.1	95.0	d__Bacteria;p__Campylobacterota;c__Campylobacteria;o__Campylobacterales;f__Campylobacteraceae;g__Campylobacter_D;s__Campylobacter_D jejuni	97.8	0.916	d__Bacteria;p__Campylobacterota;c__Campylobacteria;o__Campylobacterales;f__Campylobacteraceae;g__Campylobacter_D;s__	taxonomic classification defined by topology and ANI	topological placement and ANI have congruent species assignments	GCA_014305285.1, s__Campylobacter_D jejuni_D, 95.0, 94.36, 0.795; GCA_000163995.1, s__Campylobacter_D jejuni_A, 95.0, 91.0, 0.792; GCF_000254135.1, s__Campylobacter_D coli, 95.0, 87.63, 0.556; GCF_016806695.1, s__Campylobacter_D bilis, 95.0, 84.52, 0.558; GCA_001492295.1, s__Campylobacter_D coli_B, 95.0, 84.3, 0.477; GCF_001687475.2, s__Campylobacter_D hepaticus, 95.0, 84.18, 0.537; GCA_000470055…	94.52	11	N/A
5988-9	d__Bacteria;p__Campylobacterota;c__Campylobacteria;o__Campylobacterales;f__Campylobacteraceae;g__Campylobacter_D;s__Campylobacter_D coli	GCF_000254135.1	95.0	d__Bacteria;p__Campylobacterota;c__Campylobacteria;o__Campylobacterales;f__Campylobacteraceae;g__Campylobacter_D;s__Campylobacter_D coli	98.52	0.828	GCF_000254135.1	95.0	d__Bacteria;p__Campylobacterota;c__Campylobacteria;o__Campylobacterales;f__Campylobacteraceae;g__Campylobacter_D;s__Campylobacter_D coli	98.52	0.828	d__Bacteria;p__Campylobacterota;c__Campylobacteria;o__Campylobacterales;f__Campylobacteraceae;g__Campylobacter_D;s__	taxonomic classification defined by topology and ANI	topological placement and ANI have congruent species assignments	GCA_001492295.1, s__Campylobacter_D coli_B, 95.0, 93.68, 0.686; GCA_000470055.1, s__Campylobacter_D coli_A, 95.0, 91.88, 0.701; GCF_001457695.1, s__Campylobacter_D jejuni, 95.0, 86.32, 0.325; GCA_014305285.1, s__Campylobacter_D jejuni_D, 95.0, 85.1, 0.305; GCA_000163995.1, s__Campylobacter_D jejuni_A, 95.0, 84.14, 0.274; GCA_002179165.1, s__Campylobacter_D jejuni_B, 95.0, 84.1, 0.251; GCF_0016874…	64.91	11	Genome has more than 10.0% of markers with multiple hits
6158-1	d__Bacteria;p__Campylobacterota;c__Campylobacteria;o__Campylobacterales;f__Campylobacteraceae;g__Campylobacter_D;s__Campylobacter_D coli	GCF_000254135.1	95.0	d__Bacteria;p__Campylobacterota;c__Campylobacteria;o__Campylobacterales;f__Campylobacteraceae;g__Campylobacter_D;s__Campylobacter_D coli	98.82	0.925	GCF_000254135.1	95.0	d__Bacteria;p__Campylobacterota;c__Campylobacteria;o__Campylobacterales;f__Campylobacteraceae;g__Campylobacter_D;s__Campylobacter_D coli	98.82	0.925	d__Bacteria;p__Campylobacterota;c__Campylobacteria;o__Campylobacterales;f__Campylobacteraceae;g__Campylobacter_D;s__	taxonomic classification defined by topology and ANI	topological placement and ANI have congruent species assignments	GCA_001492295.1, s__Campylobacter_D coli_B, 95.0, 93.9, 0.84; GCA_000470055.1, s__Campylobacter_D coli_A, 95.0, 91.99, 0.85; GCF_001457695.1, s__Campylobacter_D jejuni, 95.0, 86.87, 0.53; GCA_014305285.1, s__Campylobacter_D jejuni_D, 95.0, 85.74, 0.488; GCA_000163995.1, s__Campylobacter_D jejuni_A, 95.0, 84.66, 0.485; GCA_002179165.1, s__Campylobacter_D jejuni_B, 95.0, 84.13, 0.501; GCF_001687475…	93.64	11	N/A
6158-3	d__Bacteria;p__Campylobacterota;c__Campylobacteria;o__Campylobacterales;f__Campylobacteraceae;g__Campylobacter_D;s__Campylobacter_D jejuni	GCF_001457695.1	95.0	d__Bacteria;p__Campylobacterota;c__Campylobacteria;o__Campylobacterales;f__Campylobacteraceae;g__Campylobacter_D;s__Campylobacter_D jejuni	97.86	0.889	GCF_001457695.1	95.0	d__Bacteria;p__Campylobacterota;c__Campylobacteria;o__Campylobacterales;f__Campylobacteraceae;g__Campylobacter_D;s__Campylobacter_D jejuni	97.86	0.889	d__Bacteria;p__Campylobacterota;c__Campylobacteria;o__Campylobacterales;f__Campylobacteraceae;g__Campylobacter_D;s__	taxonomic classification defined by topology and ANI	topological placement and ANI have congruent species assignments	GCA_014305285.1, s__Campylobacter_D jejuni_D, 95.0, 94.44, 0.834; GCA_000163995.1, s__Campylobacter_D jejuni_A, 95.0, 90.98, 0.781; GCF_000254135.1, s__Campylobacter_D coli, 95.0, 87.62, 0.531; GCF_016806695.1, s__Campylobacter_D bilis, 95.0, 84.44, 0.559; GCA_001492295.1, s__Campylobacter_D coli_B, 95.0, 84.29, 0.457; GCA_000470055.1, s__Campylobacter_D coli_A, 95.0, 84.07, 0.496; GCF_001687475.…	92.97	11	N/A
6158-4	d__Bacteria;p__Campylobacterota;c__Campylobacteria;o__Campylobacterales;f__Campylobacteraceae;g__Campylobacter_D;s__Campylobacter_D jejuni	GCF_001457695.1	95.0	d__Bacteria;p__Campylobacterota;c__Campylobacteria;o__Campylobacterales;f__Campylobacteraceae;g__Campylobacter_D;s__Campylobacter_D jejuni	97.86	0.888	GCF_001457695.1	95.0	d__Bacteria;p__Campylobacterota;c__Campylobacteria;o__Campylobacterales;f__Campylobacteraceae;g__Campylobacter_D;s__Campylobacter_D jejuni	97.86	0.888	d__Bacteria;p__Campylobacterota;c__Campylobacteria;o__Campylobacterales;f__Campylobacteraceae;g__Campylobacter_D;s__	taxonomic classification defined by topology and ANI	topological placement and ANI have congruent species assignments	GCA_014305285.1, s__Campylobacter_D jejuni_D, 95.0, 94.45, 0.832; GCA_000163995.1, s__Campylobacter_D jejuni_A, 95.0, 90.91, 0.777; GCF_000254135.1, s__Campylobacter_D coli, 95.0, 87.62, 0.532; GCF_016806695.1, s__Campylobacter_D bilis, 95.0, 84.44, 0.559; GCA_001492295.1, s__Campylobacter_D coli_B, 95.0, 84.29, 0.464; GCF_001687475.2, s__Campylobacter_D hepaticus, 95.0, 84.13, 0.537; GCA_0004700…	92.97	11	N/A
6158-5	d__Bacteria;p__Campylobacterota;c__Campylobacteria;o__Campylobacterales;f__Campylobacteraceae;g__Campylobacter_D;s__Campylobacter_D coli	GCF_000254135.1	95.0	d__Bacteria;p__Campylobacterota;c__Campylobacteria;o__Campylobacterales;f__Campylobacteraceae;g__Campylobacter_D;s__Campylobacter_D coli	98.57	0.904	GCF_000254135.1	95.0	d__Bacteria;p__Campylobacterota;c__Campylobacteria;o__Campylobacterales;f__Campylobacteraceae;g__Campylobacter_D;s__Campylobacter_D coli	98.57	0.904	d__Bacteria;p__Campylobacterota;c__Campylobacteria;o__Campylobacterales;f__Campylobacteraceae;g__Campylobacter_D;s__	taxonomic classification defined by topology and ANI	topological placement and ANI have congruent species assignments	GCA_001492295.1, s__Campylobacter_D coli_B, 95.0, 93.85, 0.833; GCA_000470055.1, s__Campylobacter_D coli_A, 95.0, 92.18, 0.84; GCF_001457695.1, s__Campylobacter_D jejuni, 95.0, 86.69, 0.511; GCA_014305285.1, s__Campylobacter_D jejuni_D, 95.0, 86.22, 0.507; GCA_000163995.1, s__Campylobacter_D jejuni_A, 95.0, 85.02, 0.503; GCA_002179165.1, s__Campylobacter_D jejuni_B, 95.0, 84.15, 0.487; GCF_004378…	93.62	11	N/A
6163-1	d__Bacteria;p__Campylobacterota;c__Campylobacteria;o__Campylobacterales;f__Campylobacteraceae;g__Campylobacter_D;s__Campylobacter_D coli	GCF_000254135.1	95.0	d__Bacteria;p__Campylobacterota;c__Campylobacteria;o__Campylobacterales;f__Campylobacteraceae;g__Campylobacter_D;s__Campylobacter_D coli	98.57	0.904	GCF_000254135.1	95.0	d__Bacteria;p__Campylobacterota;c__Campylobacteria;o__Campylobacterales;f__Campylobacteraceae;g__Campylobacter_D;s__Campylobacter_D coli	98.57	0.904	d__Bacteria;p__Campylobacterota;c__Campylobacteria;o__Campylobacterales;f__Campylobacteraceae;g__Campylobacter_D;s__	taxonomic classification defined by topology and ANI	topological placement and ANI have congruent species assignments	GCA_001492295.1, s__Campylobacter_D coli_B, 95.0, 94.01, 0.833; GCA_000470055.1, s__Campylobacter_D coli_A, 95.0, 92.08, 0.843; GCF_001457695.1, s__Campylobacter_D jejuni, 95.0, 86.84, 0.518; GCA_014305285.1, s__Campylobacter_D jejuni_D, 95.0, 86.22, 0.509; GCA_000163995.1, s__Campylobacter_D jejuni_A, 95.0, 84.84, 0.493; GCA_002179165.1, s__Campylobacter_D jejuni_B, 95.0, 84.15, 0.487; GCF_01680…	93.62	11	N/A
6163-2	d__Bacteria;p__Campylobacterota;c__Campylobacteria;o__Campylobacterales;f__Campylobacteraceae;g__Campylobacter_D;s__Campylobacter_D coli	GCF_000254135.1	95.0	d__Bacteria;p__Campylobacterota;c__Campylobacteria;o__Campylobacterales;f__Campylobacteraceae;g__Campylobacter_D;s__Campylobacter_D coli	98.82	0.924	GCF_000254135.1	95.0	d__Bacteria;p__Campylobacterota;c__Campylobacteria;o__Campylobacterales;f__Campylobacteraceae;g__Campylobacter_D;s__Campylobacter_D coli	98.82	0.924	d__Bacteria;p__Campylobacterota;c__Campylobacteria;o__Campylobacterales;f__Campylobacteraceae;g__Campylobacter_D;s__	taxonomic classification defined by topology and ANI	topological placement and ANI have congruent species assignments	GCA_001492295.1, s__Campylobacter_D coli_B, 95.0, 93.89, 0.839; GCA_000470055.1, s__Campylobacter_D coli_A, 95.0, 91.98, 0.849; GCF_001457695.1, s__Campylobacter_D jejuni, 95.0, 86.87, 0.53; GCA_014305285.1, s__Campylobacter_D jejuni_D, 95.0, 85.8, 0.491; GCA_000163995.1, s__Campylobacter_D jejuni_A, 95.0, 84.73, 0.481; GCA_002179165.1, s__Campylobacter_D jejuni_B, 95.0, 84.13, 0.5; GCF_016806695…	93.64	11	N/A
6163-3	d__Bacteria;p__Campylobacterota;c__Campylobacteria;o__Campylobacterales;f__Campylobacteraceae;g__Campylobacter_D;s__Campylobacter_D coli	GCF_000254135.1	95.0	d__Bacteria;p__Campylobacterota;c__Campylobacteria;o__Campylobacterales;f__Campylobacteraceae;g__Campylobacter_D;s__Campylobacter_D coli	98.82	0.925	GCF_000254135.1	95.0	d__Bacteria;p__Campylobacterota;c__Campylobacteria;o__Campylobacterales;f__Campylobacteraceae;g__Campylobacter_D;s__Campylobacter_D coli	98.82	0.925	d__Bacteria;p__Campylobacterota;c__Campylobacteria;o__Campylobacterales;f__Campylobacteraceae;g__Campylobacter_D;s__	taxonomic classification defined by topology and ANI	topological placement and ANI have congruent species assignments	GCA_001492295.1, s__Campylobacter_D coli_B, 95.0, 93.9, 0.839; GCA_000470055.1, s__Campylobacter_D coli_A, 95.0, 91.99, 0.849; GCF_001457695.1, s__Campylobacter_D jejuni, 95.0, 86.88, 0.531; GCA_014305285.1, s__Campylobacter_D jejuni_D, 95.0, 85.74, 0.488; GCA_000163995.1, s__Campylobacter_D jejuni_A, 95.0, 84.67, 0.485; GCA_002179165.1, s__Campylobacter_D jejuni_B, 95.0, 84.13, 0.5; GCF_01680669…	93.64	11	N/A
6163-4	d__Bacteria;p__Campylobacterota;c__Campylobacteria;o__Campylobacterales;f__Campylobacteraceae;g__Campylobacter_D;s__Campylobacter_D coli	GCF_000254135.1	95.0	d__Bacteria;p__Campylobacterota;c__Campylobacteria;o__Campylobacterales;f__Campylobacteraceae;g__Campylobacter_D;s__Campylobacter_D coli	98.57	0.902	GCF_000254135.1	95.0	d__Bacteria;p__Campylobacterota;c__Campylobacteria;o__Campylobacterales;f__Campylobacteraceae;g__Campylobacter_D;s__Campylobacter_D coli	98.57	0.902	d__Bacteria;p__Campylobacterota;c__Campylobacteria;o__Campylobacterales;f__Campylobacteraceae;g__Campylobacter_D;s__	taxonomic classification defined by topology and ANI	topological placement and ANI have congruent species assignments	GCA_001492295.1, s__Campylobacter_D coli_B, 95.0, 93.88, 0.831; GCA_000470055.1, s__Campylobacter_D coli_A, 95.0, 92.23, 0.84; GCF_001457695.1, s__Campylobacter_D jejuni, 95.0, 86.81, 0.51; GCA_014305285.1, s__Campylobacter_D jejuni_D, 95.0, 85.52, 0.513; GCA_000163995.1, s__Campylobacter_D jejuni_A, 95.0, 85.08, 0.498; GCA_002179165.1, s__Campylobacter_D jejuni_B, 95.0, 84.16, 0.484; GCF_0043788…	93.62	11	N/A
6163-5	d__Bacteria;p__Campylobacterota;c__Campylobacteria;o__Campylobacterales;f__Campylobacteraceae;g__Campylobacter_D;s__Campylobacter_D coli	GCF_000254135.1	95.0	d__Bacteria;p__Campylobacterota;c__Campylobacteria;o__Campylobacterales;f__Campylobacteraceae;g__Campylobacter_D;s__Campylobacter_D coli	98.82	0.925	GCF_000254135.1	95.0	d__Bacteria;p__Campylobacterota;c__Campylobacteria;o__Campylobacterales;f__Campylobacteraceae;g__Campylobacter_D;s__Campylobacter_D coli	98.82	0.925	d__Bacteria;p__Campylobacterota;c__Campylobacteria;o__Campylobacterales;f__Campylobacteraceae;g__Campylobacter_D;s__	taxonomic classification defined by topology and ANI	topological placement and ANI have congruent species assignments	GCA_001492295.1, s__Campylobacter_D coli_B, 95.0, 93.9, 0.838; GCA_000470055.1, s__Campylobacter_D coli_A, 95.0, 91.99, 0.851; GCF_001457695.1, s__Campylobacter_D jejuni, 95.0, 86.75, 0.534; GCA_014305285.1, s__Campylobacter_D jejuni_D, 95.0, 85.73, 0.487; GCA_000163995.1, s__Campylobacter_D jejuni_A, 95.0, 84.73, 0.484; GCA_002179165.1, s__Campylobacter_D jejuni_B, 95.0, 84.12, 0.499; GCF_016806…	93.64	11	N/A
6312	d__Bacteria;p__Campylobacterota;c__Campylobacteria;o__Campylobacterales;f__Campylobacteraceae;g__Campylobacter_D;s__Campylobacter_D coli	GCF_000254135.1	95.0	d__Bacteria;p__Campylobacterota;c__Campylobacteria;o__Campylobacterales;f__Campylobacteraceae;g__Campylobacter_D;s__Campylobacter_D coli	98.83	0.908	GCF_000254135.1	95.0	d__Bacteria;p__Campylobacterota;c__Campylobacteria;o__Campylobacterales;f__Campylobacteraceae;g__Campylobacter_D;s__Campylobacter_D coli	98.83	0.908	d__Bacteria;p__Campylobacterota;c__Campylobacteria;o__Campylobacterales;f__Campylobacteraceae;g__Campylobacter_D;s__	taxonomic classification defined by topology and ANI	topological placement and ANI have congruent species assignments	GCA_001492295.1, s__Campylobacter_D coli_B, 95.0, 94.06, 0.833; GCA_000470055.1, s__Campylobacter_D coli_A, 95.0, 91.93, 0.837; GCF_001457695.1, s__Campylobacter_D jejuni, 95.0, 86.6, 0.517; GCA_014305285.1, s__Campylobacter_D jejuni_D, 95.0, 85.64, 0.476; GCA_000163995.1, s__Campylobacter_D jejuni_A, 95.0, 84.5, 0.473; GCA_002179165.1, s__Campylobacter_D jejuni_B, 95.0, 84.09, 0.497; GCF_0016874…	93.62	11	N/A
6314	d__Bacteria;p__Campylobacterota;c__Campylobacteria;o__Campylobacterales;f__Campylobacteraceae;g__Campylobacter_D;s__Campylobacter_D coli	GCF_000254135.1	95.0	d__Bacteria;p__Campylobacterota;c__Campylobacteria;o__Campylobacterales;f__Campylobacteraceae;g__Campylobacter_D;s__Campylobacter_D coli	98.82	0.926	GCF_000254135.1	95.0	d__Bacteria;p__Campylobacterota;c__Campylobacteria;o__Campylobacterales;f__Campylobacteraceae;g__Campylobacter_D;s__Campylobacter_D coli	98.82	0.926	d__Bacteria;p__Campylobacterota;c__Campylobacteria;o__Campylobacterales;f__Campylobacteraceae;g__Campylobacter_D;s__	taxonomic classification defined by topology and ANI	topological placement and ANI have congruent species assignments	GCA_001492295.1, s__Campylobacter_D coli_B, 95.0, 93.91, 0.84; GCA_000470055.1, s__Campylobacter_D coli_A, 95.0, 92.23, 0.854; GCF_001457695.1, s__Campylobacter_D jejuni, 95.0, 86.73, 0.531; GCA_014305285.1, s__Campylobacter_D jejuni_D, 95.0, 85.74, 0.488; GCA_000163995.1, s__Campylobacter_D jejuni_A, 95.0, 84.63, 0.481; GCA_002179165.1, s__Campylobacter_D jejuni_B, 95.0, 84.13, 0.501; GCF_016806…	93.64	11	N/A
8182-1	d__Bacteria;p__Campylobacterota;c__Campylobacteria;o__Campylobacterales;f__Campylobacteraceae;g__Campylobacter_D;s__Campylobacter_D coli	GCF_000254135.1	95.0	d__Bacteria;p__Campylobacterota;c__Campylobacteria;o__Campylobacterales;f__Campylobacteraceae;g__Campylobacter_D;s__Campylobacter_D coli	98.84	0.895	GCF_000254135.1	95.0	d__Bacteria;p__Campylobacterota;c__Campylobacteria;o__Campylobacterales;f__Campylobacteraceae;g__Campylobacter_D;s__Campylobacter_D coli	98.84	0.895	d__Bacteria;p__Campylobacterota;c__Campylobacteria;o__Campylobacterales;f__Campylobacteraceae;g__Campylobacter_D;s__	taxonomic classification defined by topology and ANI	topological placement and ANI have congruent species assignments	GCA_001492295.1, s__Campylobacter_D coli_B, 95.0, 94.08, 0.809; GCA_000470055.1, s__Campylobacter_D coli_A, 95.0, 92.24, 0.846; GCF_001457695.1, s__Campylobacter_D jejuni, 95.0, 86.57, 0.51; GCA_014305285.1, s__Campylobacter_D jejuni_D, 95.0, 85.84, 0.492; GCA_000163995.1, s__Campylobacter_D jejuni_A, 95.0, 84.62, 0.479; GCA_002179165.1, s__Campylobacter_D jejuni_B, 95.0, 84.11, 0.472; GCF_005406…	93.6	11	N/A
8182-2	d__Bacteria;p__Campylobacterota;c__Campylobacteria;o__Campylobacterales;f__Campylobacteraceae;g__Campylobacter_D;s__Campylobacter_D coli	GCF_000254135.1	95.0	d__Bacteria;p__Campylobacterota;c__Campylobacteria;o__Campylobacterales;f__Campylobacteraceae;g__Campylobacter_D;s__Campylobacter_D coli	98.84	0.892	GCF_000254135.1	95.0	d__Bacteria;p__Campylobacterota;c__Campylobacteria;o__Campylobacterales;f__Campylobacteraceae;g__Campylobacter_D;s__Campylobacter_D coli	98.84	0.892	d__Bacteria;p__Campylobacterota;c__Campylobacteria;o__Campylobacterales;f__Campylobacteraceae;g__Campylobacter_D;s__	taxonomic classification defined by topology and ANI	topological placement and ANI have congruent species assignments	GCA_001492295.1, s__Campylobacter_D coli_B, 95.0, 94.05, 0.806; GCA_000470055.1, s__Campylobacter_D coli_A, 95.0, 92.06, 0.841; GCF_001457695.1, s__Campylobacter_D jejuni, 95.0, 86.49, 0.511; GCA_014305285.1, s__Campylobacter_D jejuni_D, 95.0, 85.86, 0.493; GCA_000163995.1, s__Campylobacter_D jejuni_A, 95.0, 84.72, 0.484; GCA_002179165.1, s__Campylobacter_D jejuni_B, 95.0, 84.1, 0.471; GCF_004378…	93.6	11	N/A
8182-3	d__Bacteria;p__Campylobacterota;c__Campylobacteria;o__Campylobacterales;f__Campylobacteraceae;g__Campylobacter_D;s__Campylobacter_D coli	GCF_000254135.1	95.0	d__Bacteria;p__Campylobacterota;c__Campylobacteria;o__Campylobacterales;f__Campylobacteraceae;g__Campylobacter_D;s__Campylobacter_D coli	98.95	0.897	GCF_000254135.1	95.0	d__Bacteria;p__Campylobacterota;c__Campylobacteria;o__Campylobacterales;f__Campylobacteraceae;g__Campylobacter_D;s__Campylobacter_D coli	98.95	0.897	d__Bacteria;p__Campylobacterota;c__Campylobacteria;o__Campylobacterales;f__Campylobacteraceae;g__Campylobacter_D;s__	taxonomic classification defined by topology and ANI	topological placement and ANI have congruent species assignments	GCA_001492295.1, s__Campylobacter_D coli_B, 95.0, 93.99, 0.802; GCA_000470055.1, s__Campylobacter_D coli_A, 95.0, 92.13, 0.846; GCF_001457695.1, s__Campylobacter_D jejuni, 95.0, 86.66, 0.499; GCA_014305285.1, s__Campylobacter_D jejuni_D, 95.0, 85.3, 0.491; GCA_000163995.1, s__Campylobacter_D jejuni_A, 95.0, 84.64, 0.481; GCA_002179165.1, s__Campylobacter_D jejuni_B, 95.0, 84.09, 0.464; GCF_004378…	93.6	11	N/A
8182-4	d__Bacteria;p__Campylobacterota;c__Campylobacteria;o__Campylobacterales;f__Campylobacteraceae;g__Campylobacter_D;s__Campylobacter_D coli	GCF_000254135.1	95.0	d__Bacteria;p__Campylobacterota;c__Campylobacteria;o__Campylobacterales;f__Campylobacteraceae;g__Campylobacter_D;s__Campylobacter_D coli	98.84	0.896	GCF_000254135.1	95.0	d__Bacteria;p__Campylobacterota;c__Campylobacteria;o__Campylobacterales;f__Campylobacteraceae;g__Campylobacter_D;s__Campylobacter_D coli	98.84	0.896	d__Bacteria;p__Campylobacterota;c__Campylobacteria;o__Campylobacterales;f__Campylobacteraceae;g__Campylobacter_D;s__	taxonomic classification defined by topology and ANI	topological placement and ANI have congruent species assignments	GCA_001492295.1, s__Campylobacter_D coli_B, 95.0, 94.05, 0.808; GCA_000470055.1, s__Campylobacter_D coli_A, 95.0, 92.14, 0.846; GCF_001457695.1, s__Campylobacter_D jejuni, 95.0, 86.42, 0.498; GCA_014305285.1, s__Campylobacter_D jejuni_D, 95.0, 85.84, 0.492; GCA_000163995.1, s__Campylobacter_D jejuni_A, 95.0, 84.74, 0.473; GCA_002179165.1, s__Campylobacter_D jejuni_B, 95.0, 84.11, 0.473; GCF_00540…	93.6	11	N/A
8182-5	d__Bacteria;p__Campylobacterota;c__Campylobacteria;o__Campylobacterales;f__Campylobacteraceae;g__Campylobacter_D;s__Campylobacter_D coli	GCF_000254135.1	95.0	d__Bacteria;p__Campylobacterota;c__Campylobacteria;o__Campylobacterales;f__Campylobacteraceae;g__Campylobacter_D;s__Campylobacter_D coli	98.81	0.923	GCF_000254135.1	95.0	d__Bacteria;p__Campylobacterota;c__Campylobacteria;o__Campylobacterales;f__Campylobacteraceae;g__Campylobacter_D;s__Campylobacter_D coli	98.81	0.923	d__Bacteria;p__Campylobacterota;c__Campylobacteria;o__Campylobacterales;f__Campylobacteraceae;g__Campylobacter_D;s__	taxonomic classification defined by topology and ANI	topological placement and ANI have congruent species assignments	GCA_001492295.1, s__Campylobacter_D coli_B, 95.0, 94.06, 0.859; GCA_000470055.1, s__Campylobacter_D coli_A, 95.0, 92.0, 0.842; GCF_001457695.1, s__Campylobacter_D jejuni, 95.0, 86.54, 0.535; GCA_014305285.1, s__Campylobacter_D jejuni_D, 95.0, 85.5, 0.47; GCA_000163995.1, s__Campylobacter_D jejuni_A, 95.0, 84.72, 0.492; GCA_002179165.1, s__Campylobacter_D jejuni_B, 95.0, 84.1, 0.509; GCF_001687475…	93.6	11	N/A
8183	d__Bacteria;p__Campylobacterota;c__Campylobacteria;o__Campylobacterales;f__Campylobacteraceae;g__Campylobacter_D;s__Campylobacter_D coli	GCF_000254135.1	95.0	d__Bacteria;p__Campylobacterota;c__Campylobacteria;o__Campylobacterales;f__Campylobacteraceae;g__Campylobacter_D;s__Campylobacter_D coli	98.84	0.896	GCF_000254135.1	95.0	d__Bacteria;p__Campylobacterota;c__Campylobacteria;o__Campylobacterales;f__Campylobacteraceae;g__Campylobacter_D;s__Campylobacter_D coli	98.84	0.896	d__Bacteria;p__Campylobacterota;c__Campylobacteria;o__Campylobacterales;f__Campylobacteraceae;g__Campylobacter_D;s__	taxonomic classification defined by topology and ANI	topological placement and ANI have congruent species assignments	GCA_001492295.1, s__Campylobacter_D coli_B, 95.0, 94.06, 0.806; GCA_000470055.1, s__Campylobacter_D coli_A, 95.0, 92.08, 0.852; GCF_001457695.1, s__Campylobacter_D jejuni, 95.0, 86.54, 0.503; GCA_014305285.1, s__Campylobacter_D jejuni_D, 95.0, 85.84, 0.492; GCA_000163995.1, s__Campylobacter_D jejuni_A, 95.0, 84.72, 0.473; GCA_002179165.1, s__Campylobacter_D jejuni_B, 95.0, 84.11, 0.472; GCF_00540…	93.6	11	N/A
8184-1	d__Bacteria;p__Campylobacterota;c__Campylobacteria;o__Campylobacterales;f__Campylobacteraceae;g__Campylobacter_D;s__Campylobacter_D coli	GCF_000254135.1	95.0	d__Bacteria;p__Campylobacterota;c__Campylobacteria;o__Campylobacterales;f__Campylobacteraceae;g__Campylobacter_D;s__Campylobacter_D coli	98.77	0.908	GCF_000254135.1	95.0	d__Bacteria;p__Campylobacterota;c__Campylobacteria;o__Campylobacterales;f__Campylobacteraceae;g__Campylobacter_D;s__Campylobacter_D coli	98.77	0.908	d__Bacteria;p__Campylobacterota;c__Campylobacteria;o__Campylobacterales;f__Campylobacteraceae;g__Campylobacter_D;s__	taxonomic classification defined by topology and ANI	topological placement and ANI have congruent species assignments	GCA_001492295.1, s__Campylobacter_D coli_B, 95.0, 93.88, 0.837; GCA_000470055.1, s__Campylobacter_D coli_A, 95.0, 92.09, 0.845; GCF_001457695.1, s__Campylobacter_D jejuni, 95.0, 86.49, 0.517; GCA_014305285.1, s__Campylobacter_D jejuni_D, 95.0, 85.1, 0.503; GCA_000163995.1, s__Campylobacter_D jejuni_A, 95.0, 84.58, 0.486; GCA_002179165.1, s__Campylobacter_D jejuni_B, 95.0, 84.17, 0.491; GCF_004378…	93.62	11	N/A
8184-2	d__Bacteria;p__Campylobacterota;c__Campylobacteria;o__Campylobacterales;f__Campylobacteraceae;g__Campylobacter_D;s__Campylobacter_D coli	GCF_000254135.1	95.0	d__Bacteria;p__Campylobacterota;c__Campylobacteria;o__Campylobacterales;f__Campylobacteraceae;g__Campylobacter_D;s__Campylobacter_D coli	98.77	0.875	GCF_000254135.1	95.0	d__Bacteria;p__Campylobacterota;c__Campylobacteria;o__Campylobacterales;f__Campylobacteraceae;g__Campylobacter_D;s__Campylobacter_D coli	98.77	0.875	d__Bacteria;p__Campylobacterota;c__Campylobacteria;o__Campylobacterales;f__Campylobacteraceae;g__Campylobacter_D;s__	taxonomic classification defined by topology and ANI	topological placement and ANI have congruent species assignments	GCA_001492295.1, s__Campylobacter_D coli_B, 95.0, 93.88, 0.801; GCA_000470055.1, s__Campylobacter_D coli_A, 95.0, 92.02, 0.848; GCF_001457695.1, s__Campylobacter_D jejuni, 95.0, 86.52, 0.508; GCA_014305285.1, s__Campylobacter_D jejuni_D, 95.0, 85.83, 0.497; GCA_000163995.1, s__Campylobacter_D jejuni_A, 95.0, 84.52, 0.475; GCA_002179165.1, s__Campylobacter_D jejuni_B, 95.0, 84.18, 0.471; GCF_01680…	93.62	11	N/A
8184-3	d__Bacteria;p__Campylobacterota;c__Campylobacteria;o__Campylobacterales;f__Campylobacteraceae;g__Campylobacter_D;s__Campylobacter_D coli	GCF_000254135.1	95.0	d__Bacteria;p__Campylobacterota;c__Campylobacteria;o__Campylobacterales;f__Campylobacteraceae;g__Campylobacter_D;s__Campylobacter_D coli	98.78	0.915	GCF_000254135.1	95.0	d__Bacteria;p__Campylobacterota;c__Campylobacteria;o__Campylobacterales;f__Campylobacteraceae;g__Campylobacter_D;s__Campylobacter_D coli	98.78	0.915	d__Bacteria;p__Campylobacterota;c__Campylobacteria;o__Campylobacterales;f__Campylobacteraceae;g__Campylobacter_D;s__	taxonomic classification defined by topology and ANI	topological placement and ANI have congruent species assignments	GCA_001492295.1, s__Campylobacter_D coli_B, 95.0, 94.06, 0.843; GCA_000470055.1, s__Campylobacter_D coli_A, 95.0, 92.04, 0.847; GCF_001457695.1, s__Campylobacter_D jejuni, 95.0, 86.55, 0.519; GCA_014305285.1, s__Campylobacter_D jejuni_D, 95.0, 85.89, 0.501; GCA_000163995.1, s__Campylobacter_D jejuni_A, 95.0, 84.95, 0.502; GCA_002179165.1, s__Campylobacter_D jejuni_B, 95.0, 84.18, 0.494; GCF_00168…	93.62	11	N/A
8184-4	d__Bacteria;p__Campylobacterota;c__Campylobacteria;o__Campylobacterales;f__Campylobacteraceae;g__Campylobacter_D;s__Campylobacter_D jejuni	GCF_001457695.1	95.0	d__Bacteria;p__Campylobacterota;c__Campylobacteria;o__Campylobacterales;f__Campylobacteraceae;g__Campylobacter_D;s__Campylobacter_D jejuni	97.65	0.882	GCF_001457695.1	95.0	d__Bacteria;p__Campylobacterota;c__Campylobacteria;o__Campylobacterales;f__Campylobacteraceae;g__Campylobacter_D;s__Campylobacter_D jejuni	97.65	0.882	d__Bacteria;p__Campylobacterota;c__Campylobacteria;o__Campylobacterales;f__Campylobacteraceae;g__Campylobacter_D;s__	taxonomic classification defined by topology and ANI	topological placement and ANI have congruent species assignments	GCA_014305285.1, s__Campylobacter_D jejuni_D, 95.0, 94.34, 0.801; GCA_000163995.1, s__Campylobacter_D jejuni_A, 95.0, 90.93, 0.772; GCF_000254135.1, s__Campylobacter_D coli, 95.0, 87.56, 0.546; GCA_001492295.1, s__Campylobacter_D coli_B, 95.0, 84.47, 0.475; GCF_016806695.1, s__Campylobacter_D bilis, 95.0, 84.33, 0.552; GCF_001687475.2, s__Campylobacter_D hepaticus, 95.0, 84.17, 0.539; GCA_0004700…	93.7	11	N/A
8184-5	d__Bacteria;p__Campylobacterota;c__Campylobacteria;o__Campylobacterales;f__Campylobacteraceae;g__Campylobacter_D;s__Campylobacter_D coli	GCF_000254135.1	95.0	d__Bacteria;p__Campylobacterota;c__Campylobacteria;o__Campylobacterales;f__Campylobacteraceae;g__Campylobacter_D;s__Campylobacter_D coli	98.77	0.914	GCF_000254135.1	95.0	d__Bacteria;p__Campylobacterota;c__Campylobacteria;o__Campylobacterales;f__Campylobacteraceae;g__Campylobacter_D;s__Campylobacter_D coli	98.77	0.914	d__Bacteria;p__Campylobacterota;c__Campylobacteria;o__Campylobacterales;f__Campylobacteraceae;g__Campylobacter_D;s__	taxonomic classification defined by topology and ANI	topological placement and ANI have congruent species assignments	GCA_001492295.1, s__Campylobacter_D coli_B, 95.0, 94.03, 0.843; GCA_000470055.1, s__Campylobacter_D coli_A, 95.0, 92.02, 0.847; GCF_001457695.1, s__Campylobacter_D jejuni, 95.0, 86.38, 0.518; GCA_014305285.1, s__Campylobacter_D jejuni_D, 95.0, 85.9, 0.501; GCA_000163995.1, s__Campylobacter_D jejuni_A, 95.0, 84.75, 0.491; GCA_002179165.1, s__Campylobacter_D jejuni_B, 95.0, 84.18, 0.495; GCF_004378…	93.62	11	N/A
8184-6	d__Bacteria;p__Campylobacterota;c__Campylobacteria;o__Campylobacterales;f__Campylobacteraceae;g__Campylobacter_D;s__Campylobacter_D coli	GCF_000254135.1	95.0	d__Bacteria;p__Campylobacterota;c__Campylobacteria;o__Campylobacterales;f__Campylobacteraceae;g__Campylobacter_D;s__Campylobacter_D coli	98.77	0.936	GCF_000254135.1	95.0	d__Bacteria;p__Campylobacterota;c__Campylobacteria;o__Campylobacterales;f__Campylobacteraceae;g__Campylobacter_D;s__Campylobacter_D coli	98.77	0.936	d__Bacteria;p__Campylobacterota;c__Campylobacteria;o__Campylobacterales;f__Campylobacteraceae;g__Campylobacter_D;s__	taxonomic classification defined by topology and ANI	topological placement and ANI have congruent species assignments	GCA_001492295.1, s__Campylobacter_D coli_B, 95.0, 94.02, 0.863; GCA_000470055.1, s__Campylobacter_D coli_A, 95.0, 92.19, 0.844; GCF_001457695.1, s__Campylobacter_D jejuni, 95.0, 86.67, 0.533; GCA_014305285.1, s__Campylobacter_D jejuni_D, 95.0, 85.83, 0.496; GCA_000163995.1, s__Campylobacter_D jejuni_A, 95.0, 84.94, 0.485; GCA_002179165.1, s__Campylobacter_D jejuni_B, 95.0, 84.18, 0.505; GCF_00168…	93.62	11	N/A
8184-7	d__Bacteria;p__Campylobacterota;c__Campylobacteria;o__Campylobacterales;f__Campylobacteraceae;g__Campylobacter_D;s__Campylobacter_D coli	GCF_000254135.1	95.0	d__Bacteria;p__Campylobacterota;c__Campylobacteria;o__Campylobacterales;f__Campylobacteraceae;g__Campylobacter_D;s__Campylobacter_D coli	98.77	0.914	GCF_000254135.1	95.0	d__Bacteria;p__Campylobacterota;c__Campylobacteria;o__Campylobacterales;f__Campylobacteraceae;g__Campylobacter_D;s__Campylobacter_D coli	98.77	0.914	d__Bacteria;p__Campylobacterota;c__Campylobacteria;o__Campylobacterales;f__Campylobacteraceae;g__Campylobacter_D;s__	taxonomic classification defined by topology and ANI	topological placement and ANI have congruent species assignments	GCA_001492295.1, s__Campylobacter_D coli_B, 95.0, 94.02, 0.845; GCA_000470055.1, s__Campylobacter_D coli_A, 95.0, 92.05, 0.845; GCF_001457695.1, s__Campylobacter_D jejuni, 95.0, 86.61, 0.525; GCA_014305285.1, s__Campylobacter_D jejuni_D, 95.0, 85.89, 0.5; GCA_000163995.1, s__Campylobacter_D jejuni_A, 95.0, 85.01, 0.503; GCA_002179165.1, s__Campylobacter_D jejuni_B, 95.0, 84.17, 0.493; GCF_0016874…	93.62	11	N/A
8184-8	d__Bacteria;p__Campylobacterota;c__Campylobacteria;o__Campylobacterales;f__Campylobacteraceae;g__Campylobacter_D;s__Campylobacter_D coli	GCF_000254135.1	95.0	d__Bacteria;p__Campylobacterota;c__Campylobacteria;o__Campylobacterales;f__Campylobacteraceae;g__Campylobacter_D;s__Campylobacter_D coli	98.77	0.935	GCF_000254135.1	95.0	d__Bacteria;p__Campylobacterota;c__Campylobacteria;o__Campylobacterales;f__Campylobacteraceae;g__Campylobacter_D;s__Campylobacter_D coli	98.77	0.935	d__Bacteria;p__Campylobacterota;c__Campylobacteria;o__Campylobacterales;f__Campylobacteraceae;g__Campylobacter_D;s__	taxonomic classification defined by topology and ANI	topological placement and ANI have congruent species assignments	GCA_001492295.1, s__Campylobacter_D coli_B, 95.0, 93.88, 0.864; GCA_000470055.1, s__Campylobacter_D coli_A, 95.0, 92.17, 0.843; GCF_001457695.1, s__Campylobacter_D jejuni, 95.0, 86.67, 0.526; GCA_014305285.1, s__Campylobacter_D jejuni_D, 95.0, 85.82, 0.495; GCA_000163995.1, s__Campylobacter_D jejuni_A, 95.0, 84.76, 0.488; GCA_002179165.1, s__Campylobacter_D jejuni_B, 95.0, 84.18, 0.505; GCF_00168…	93.62	11	N/A
8184-9	d__Bacteria;p__Campylobacterota;c__Campylobacteria;o__Campylobacterales;f__Campylobacteraceae;g__Campylobacter_D;s__Campylobacter_D coli	GCF_000254135.1	95.0	d__Bacteria;p__Campylobacterota;c__Campylobacteria;o__Campylobacterales;f__Campylobacteraceae;g__Campylobacter_D;s__Campylobacter_D coli	98.82	0.875	GCF_000254135.1	95.0	d__Bacteria;p__Campylobacterota;c__Campylobacteria;o__Campylobacterales;f__Campylobacteraceae;g__Campylobacter_D;s__Campylobacter_D coli	98.82	0.875	d__Bacteria;p__Campylobacterota;c__Campylobacteria;o__Campylobacterales;f__Campylobacteraceae;g__Campylobacter_D;s__	taxonomic classification defined by topology and ANI	topological placement and ANI have congruent species assignments	GCA_001492295.1, s__Campylobacter_D coli_B, 95.0, 93.89, 0.801; GCA_000470055.1, s__Campylobacter_D coli_A, 95.0, 91.97, 0.845; GCF_001457695.1, s__Campylobacter_D jejuni, 95.0, 86.75, 0.52; GCA_014305285.1, s__Campylobacter_D jejuni_D, 95.0, 85.84, 0.497; GCA_000163995.1, s__Campylobacter_D jejuni_A, 95.0, 84.9, 0.482; GCA_002179165.1, s__Campylobacter_D jejuni_B, 95.0, 84.18, 0.472; GCF_0043788…	93.62	11	N/A

## Sheet: ST3
Sample_Id	Completeness_General	Contamination	Completeness_Specific	Completeness_Model_Used	Translation_Table_Used	Coding_Density	Contig_N50	Average_Gene_Length	Genome_Size	GC_Content	Total_Coding_Sequences	Total_Contigs	Max_Contig_Length
10490-1	100.0	0.04	99.99	Neural Network (Specific Model)	11	0.934	111999	289.10725388601037	1785643	0.3	1930	90	554007
10490-2	100.0	0.04	99.99	Neural Network (Specific Model)	11	0.934	112118	290.33489583333335	1783742	0.3	1920	80	553831
10490-3	100.0	0.05	99.98	Neural Network (Specific Model)	11	0.935	112117	290.01765316718587	1786319	0.3	1926	81	554353
10490-4	100.0	0.04	99.99	Neural Network (Specific Model)	11	0.933	112118	288.16339193381594	1785700	0.3	1934	90	554562
10490-5	100.0	0.04	99.99	Neural Network (Specific Model)	11	0.934	112116	288.1042849767682	1786629	0.3	1937	97	541083
10492-10	100.0	0.15	100.0	Neural Network (Specific Model)	11	0.936	334665	296.18536585365854	1745762	0.3	1845	32	539640
10492-1	100.0	0.04	99.99	Neural Network (Specific Model)	11	0.934	112116	289.3677385892116	1785204	0.3	1928	90	554350
10492-2	100.0	0.04	99.99	Neural Network (Specific Model)	11	0.934	112119	288.43049095607233	1785704	0.3	1935	92	554288
10492-3	100.0	0.05	99.95	Neural Network (Specific Model)	11	0.936	210425	300.36063708759957	1686283	0.31	1758	22	432615
10492-4	100.0	0.05	100.0	Neural Network (Specific Model)	11	0.939	188542	295.64201500535904	1756310	0.3	1866	47	297162
10492-5	100.0	0.04	99.99	Neural Network (Specific Model)	11	0.934	112118	289.32589517384537	1784113	0.3	1927	83	553930
10492-6	100.0	0.04	99.99	Neural Network (Specific Model)	11	0.934	112117	288.68287635799277	1786496	0.3	1933	92	554579
10492-7	100.0	0.04	99.99	Neural Network (Specific Model)	11	0.933	112117	288.80518134715027	1785291	0.3	1930	84	554354
10492-8	100.0	0.05	99.95	Neural Network (Specific Model)	11	0.936	210425	300.0494318181818	1686512	0.31	1760	22	432615
10492-9	100.0	0.04	99.98	Neural Network (Specific Model)	11	0.934	112117	289.3918007265179	1785337	0.3	1927	87	554005
5987-3	100.0	0.04	99.96	Neural Network (Specific Model)	11	0.934	163286	295.03585008147746	1739133	0.31	1841	62	603349
5987-5	100.0	0.0	99.99	Neural Network (Specific Model)	11	0.935	266287	298.16996699669966	1733712	0.31	1818	52	418208
5988-1	100.0	0.29	99.94	Neural Network (Specific Model)	11	0.936	146667	283.136712749616	1766344	0.31	1953	173	277154
5988-2	100.0	0.02	99.97	Neural Network (Specific Model)	11	0.937	213865	302.04052511415523	1689473	0.31	1752	49	388155
5988-3	100.0	0.2	100.0	Neural Network (Specific Model)	11	0.932	92020	289.23473473473473	1853456	0.31	1998	139	266348
5988-5	100.0	0.03	99.98	Neural Network (Specific Model)	11	0.935	111765	287.8903259182618	1779879	0.3	1933	105	540744
5988-6	100.0	0.04	99.99	Neural Network (Specific Model)	11	0.936	162021	295.18898888300686	1781076	0.31	1889	86	333787
5988-7	100.0	0.46	99.99	Neural Network (Specific Model)	11	0.937	171023	286.2360248447205	1763725	0.31	1932	151	388252
5988-8	100.0	0.04	99.98	Neural Network (Specific Model)	11	0.937	253889	295.494713411241	1694661	0.3	1797	68	313926
5988-9	85.89	9.23	87.45	Neural Network (Specific Model)	11	0.842	7326	155.56514172053704	2218926	0.31	4022	2249	79836
6158-1	100.0	0.04	99.99	Neural Network (Specific Model)	11	0.937	162021	296.72682391662096	1725875	0.31	1823	59	421776
6158-3	100.0	0.05	99.99	Neural Network (Specific Model)	11	0.939	136294	292.15250659630607	1761636	0.3	1895	76	309603
6158-4	100.0	0.06	99.99	Neural Network (Specific Model)	11	0.939	136294	293.71625929861847	1759848	0.3	1882	69	309612
6158-5	100.0	0.03	99.98	Neural Network (Specific Model)	11	0.934	153110	290.73014203051025	1769719	0.31	1901	89	382402
6163-1	100.0	0.03	99.98	Neural Network (Specific Model)	11	0.935	151152	294.78792735042737	1764424	0.31	1872	63	382401
6163-2	100.0	0.04	99.99	Neural Network (Specific Model)	11	0.937	162021	296.46364133406234	1730222	0.31	1829	61	421951
6163-3	100.0	0.04	99.99	Neural Network (Specific Model)	11	0.938	162021	296.50191780821916	1725329	0.31	1825	53	422041
6163-4	100.0	0.02	99.98	Neural Network (Specific Model)	11	0.934	151613	285.1655526992288	1775032	0.31	1945	126	256086
6163-5	100.0	0.04	99.99	Neural Network (Specific Model)	11	0.937	162198	296.2287903667214	1726656	0.31	1827	56	422127
6312	100.0	0.03	99.99	Neural Network (Specific Model)	11	0.934	215181	297.0115321252059	1730514	0.31	1821	65	394840
6314	100.0	0.04	99.98	Neural Network (Specific Model)	11	0.937	162021	297.0373831775701	1724138	0.31	1819	54	422128
8182-1	100.0	0.15	99.98	Neural Network (Specific Model)	11	0.935	215194	294.9484270242393	1829146	0.31	1939	72	285453
8182-2	100.0	0.15	99.97	Neural Network (Specific Model)	11	0.934	215334	294.09892362890827	1835619	0.31	1951	76	285452
8182-3	100.0	0.6	99.99	Neural Network (Specific Model)	11	0.934	105269	283.0041802136554	1950584	0.31	2153	170	265824
8182-4	100.0	0.15	99.98	Neural Network (Specific Model)	11	0.935	171332	295.0964912280702	1828661	0.31	1938	71	285452
8182-5	100.0	0.03	99.99	Neural Network (Specific Model)	11	0.935	265184	299.9558073654391	1692613	0.31	1765	49	381745
8183	100.0	0.15	99.98	Neural Network (Specific Model)	11	0.935	215092	295.248322147651	1828387	0.31	1937	67	285452
8184-1	100.0	0.02	99.99	Neural Network (Specific Model)	11	0.937	142012	289.55371900826447	1789234	0.31	1936	130	377225
8184-2	100.0	0.3	99.99	Neural Network (Specific Model)	11	0.934	130296	294.4476801579467	1910658	0.31	2026	114	377409
8184-3	100.0	0.02	99.99	Neural Network (Specific Model)	11	0.939	162658	296.7438370846731	1763663	0.31	1866	62	377408
8184-4	100.0	0.02	99.99	Neural Network (Specific Model)	11	0.936	253956	291.5038002171553	1715314	0.3	1842	62	318616
8184-5	100.0	0.02	99.99	Neural Network (Specific Model)	11	0.938	141444	296.1476725521669	1764156	0.31	1869	67	377408
8184-6	100.0	0.02	99.99	Neural Network (Specific Model)	11	0.938	141538	299.2653399668325	1725353	0.31	1809	70	377136
8184-7	100.0	0.02	99.99	Neural Network (Specific Model)	11	0.938	142012	296.80364806866953	1764236	0.31	1864	66	377134
8184-8	100.0	0.02	99.99	Neural Network (Specific Model)	11	0.938	141538	298.9889502762431	1725244	0.31	1810	73	377132
8184-9	100.0	0.3	99.99	Neural Network (Specific Model)	11	0.933	130601	296.63010967098705	1906203	0.31	2006	79	377508

## Sheet: ST4
Sample_Id	Species_scheme	ST	Loci							PubMLST-id
5987-3	campylobacter	832	aspA(33)	glnA(39)	gltA(30)	glyA(79)	pgm(113)	tkt(43)	uncA(17)	163844
5987-5	campylobacter	825	aspA(33)	glnA(39)	gltA(30)	glyA(82)	pgm(113)	tkt(47)	uncA(17)	163845
5988-1	campylobacter	1595	aspA(33)	glnA(38)	gltA(30)	glyA(79)	pgm(104)	tkt(43)	uncA(17)	163846
5988-2	campylobacter	8195	aspA(33)	glnA(39)	gltA(30)	glyA(677)	pgm(104)	tkt(206)	uncA(17)	163847
5988-3	campylobacter	825	aspA(33)	glnA(39)	gltA(30)	glyA(82)	pgm(113)	tkt(47)	uncA(17)	163848
5988-5	campylobacter	6175	aspA(2)	glnA(1)	gltA(5)	glyA(10)	pgm(608)	tkt(1)	uncA(5)	163849
5988-6	campylobacter	830	aspA(33)	glnA(39)	gltA(30)	glyA(79)	pgm(104)	tkt(47)	uncA(17)	163850
5988-7	campylobacter	8195	aspA(33)	glnA(39)	gltA(30)	glyA(677)	pgm(104)	tkt(206)	uncA(17)	163851
5988-8	campylobacter	7991	aspA(24)	glnA(21)	gltA(2)	glyA(62)	pgm(67)	tkt(48)	uncA(1)	163852
5988-9	campylobacter	-	aspA(33)	glnA(39)	gltA(30)	glyA(79)	pgm(113)	tkt(854?)	uncA(17)	-
6158-1	campylobacter	830	aspA(33)	glnA(39)	gltA(30)	glyA(79)	pgm(104)	tkt(47)	uncA(17)	163853
6158-3	campylobacter	2116	aspA(7)	glnA(17)	gltA(52)	glyA(10)	pgm(89)	tkt(3)	uncA(6)	163854
6158-4	campylobacter	2116	aspA(7)	glnA(17)	gltA(52)	glyA(10)	pgm(89)	tkt(3)	uncA(6)	163855
6158-5	campylobacter	5150	aspA(292)	glnA(66)	gltA(30)	glyA(82)	pgm(113)	tkt(206)	uncA(17)	163856
6163-1	campylobacter	5150	aspA(292)	glnA(66)	gltA(30)	glyA(82)	pgm(113)	tkt(206)	uncA(17)	163857
6163-2	campylobacter	830	aspA(33)	glnA(39)	gltA(30)	glyA(79)	pgm(104)	tkt(47)	uncA(17)	163858
6163-3	campylobacter	830	aspA(33)	glnA(39)	gltA(30)	glyA(79)	pgm(104)	tkt(47)	uncA(17)	163859
6163-4	campylobacter	5150	aspA(292)	glnA(66)	gltA(30)	glyA(82)	pgm(113)	tkt(206)	uncA(17)	163860
6163-5	campylobacter	830	aspA(33)	glnA(39)	gltA(30)	glyA(79)	pgm(104)	tkt(47)	uncA(17)	163861
6312	campylobacter	860	aspA(33)	glnA(39)	gltA(30)	glyA(79)	pgm(113)	tkt(47)	uncA(17)	163826
6314	campylobacter	830	aspA(33)	glnA(39)	gltA(30)	glyA(79)	pgm(104)	tkt(47)	uncA(17)	163827
8182-1	campylobacter	7159	aspA(33)	glnA(39)	gltA(418)	glyA(82)	pgm(104)	tkt(85)	uncA(17)	163862
8182-2	campylobacter	7159	aspA(33)	glnA(39)	gltA(418)	glyA(82)	pgm(104)	tkt(85)	uncA(17)	163863
8182-3	campylobacter	7159	aspA(33)	glnA(39)	gltA(418)	glyA(82)	pgm(104)	tkt(85)	uncA(17)	163864
8182-4	campylobacter	7159	aspA(33)	glnA(39)	gltA(418)	glyA(82)	pgm(104)	tkt(85)	uncA(17)	163865
8182-5	campylobacter	1582	aspA(33)	glnA(39)	gltA(30)	glyA(79)	pgm(113)	tkt(47)	uncA(41)	163866
8183	campylobacter	7159	aspA(33)	glnA(39)	gltA(418)	glyA(82)	pgm(104)	tkt(85)	uncA(17)	163828
8184-1	campylobacter	14926	aspA(33)	glnA(176)	gltA(30)	glyA(79)	pgm(113)	tkt(47)	uncA(41)	163867
8184-2	campylobacter	14926	aspA(33)	glnA(176)	gltA(30)	glyA(79)	pgm(113)	tkt(47)	uncA(41)	163868
8184-3	campylobacter	14926	aspA(33)	glnA(176)	gltA(30)	glyA(79)	pgm(113)	tkt(47)	uncA(41)	163869
8184-4	campylobacter	354	aspA(8)	glnA(10)	gltA(2)	glyA(2)	pgm(11)	tkt(12)	uncA(6)	163870
8184-5	campylobacter	14926	aspA(33)	glnA(176)	gltA(30)	glyA(79)	pgm(113)	tkt(47)	uncA(41)	163871
8184-7	campylobacter	14926	aspA(33)	glnA(176)	gltA(30)	glyA(79)	pgm(113)	tkt(47)	uncA(41)	163873
8184-8	campylobacter	14926	aspA(33)	glnA(176)	gltA(30)	glyA(79)	pgm(113)	tkt(47)	uncA(41)	163874
8184-9	campylobacter	14926	aspA(33)	glnA(176)	gltA(30)	glyA(79)	pgm(113)	tkt(47)	uncA(41)	163875
10490-1	campylobacter	6175	aspA(2)	glnA(1)	gltA(5)	glyA(10)	pgm(608)	tkt(1)	uncA(5)	163829
10490-2	campylobacter	6175	aspA(2)	glnA(1)	gltA(5)	glyA(10)	pgm(608)	tkt(1)	uncA(5)	163830
10490-3	campylobacter	6175	aspA(2)	glnA(1)	gltA(5)	glyA(10)	pgm(608)	tkt(1)	uncA(5)	163831
10490-4	campylobacter	6175	aspA(2)	glnA(1)	gltA(5)	glyA(10)	pgm(608)	tkt(1)	uncA(5)	163832
10490-5	campylobacter	6175	aspA(2)	glnA(1)	gltA(5)	glyA(10)	pgm(608)	tkt(1)	uncA(5)	163833
10492-1	campylobacter	6175	aspA(2)	glnA(1)	gltA(5)	glyA(10)	pgm(608)	tkt(1)	uncA(5)	163834
10492-2	campylobacter	6175	aspA(2)	glnA(1)	gltA(5)	glyA(10)	pgm(608)	tkt(1)	uncA(5)	163836
10492-3	campylobacter	825	aspA(33)	glnA(39)	gltA(30)	glyA(82)	pgm(113)	tkt(47)	uncA(17)	163837
10492-4	campylobacter	2116	aspA(7)	glnA(17)	gltA(52)	glyA(10)	pgm(89)	tkt(3)	uncA(6)	163838
10492-5	campylobacter	6175	aspA(2)	glnA(1)	gltA(5)	glyA(10)	pgm(608)	tkt(1)	uncA(5)	163839
10492-6	campylobacter	6175	aspA(2)	glnA(1)	gltA(5)	glyA(10)	pgm(608)	tkt(1)	uncA(5)	163840
10492-8	campylobacter	825	aspA(33)	glnA(39)	gltA(30)	glyA(82)	pgm(113)	tkt(47)	uncA(17)	163842
10492-9	campylobacter	6175	aspA(2)	glnA(1)	gltA(5)	glyA(10)	pgm(608)	tkt(1)	uncA(5)	163843
10492-10	campylobacter	2863	aspA(198)	glnA(2)	gltA(2)	glyA(2)	pgm(11)	tkt(61)	uncA(6)	163835
8184-6	campylobacter	14296	aspA(33)	glnA(176)	gltA(30)	glyA(79)	pgm(113)	tkt(47)	uncA(41)	163872
10492-7	campylobacter	6175	aspA(2)	glnA(1)	gltA(5)	glyA(10)	pgm(608)	tkt(1)	uncA(5)	163841

## Sheet: ST5
Sample_Id	# contigs (>= 0 bp)	# contigs (>= 1000 bp)	Total length (>= 0 bp)	Total length (>= 1000 bp)	# contigs	Largest contig	Total length	GC (%)	N50	N90	auN	L50	L90	# N's per 100 kbp
5987-3	62	22	1739133	1726407	29	603349	1731064	31.28	163286	40023	302131.4	3	9	23.11
5987-5	52	17	1733712	1722111	24	418208	1727033	31.32	266287	80467	253387.2	3	8	17.37
5988-1	173	21	1766344	1700420	55	277154	1721841	31.35	146667	52568	161007.3	5	11	17.42
5988-2	49	15	1689473	1678425	20	388155	1681996	31.38	213865	83149	218901.8	3	8	11.89
5988-3	139	70	1853456	1822766	95	266348	1842150	31.05	92020	18923	119031.1	6	22	43.43
5988-5	105	34	1779879	1760099	42	540744	1765165	30.27	111765	56427	230483.3	4	12	5.67
5988-6	86	26	1781076	1761823	34	333787	1767688	31.11	162021	48296	174006.1	4	12	11.31
5988-7	151	40	1763725	1703377	95	388252	1742570	31.31	171023	52582	209461.0	4	9	12.05
5988-8	68	22	1694661	1681296	28	313926	1685081	30.31	253889	90556	206499.4	3	8	17.80
5988-9	2249	256	2218926	1646257	574	79836	1871735	31.17	11617	911	19012.4	39	297	1527.99
6158-1	59	22	1725875	1713458	29	421776	1718328	31.33	162021	52658	212930.3	4	10	11.64
6158-3	76	26	1761636	1741218	41	309603	1752403	30.25	136294	51453	155715.1	5	12	5.71
6158-4	69	22	1759848	1740248	36	309612	1750745	30.24	136294	77465	160989.6	5	11	11.42
6158-5	89	27	1769719	1748494	42	382402	1758713	31.25	153110	37503	183233.0	4	12	17.06
6163-1	63	31	1764424	1751771	42	382401	1759445	31.25	151152	37503	186431.2	4	11	5.68
6163-2	61	23	1730222	1716055	32	421951	1722388	31.33	162021	52658	212636.2	4	10	17.42
6163-3	53	22	1725329	1713722	29	422041	1718657	31.33	162021	52658	212951.3	4	10	5.82
6163-4	126	30	1775032	1744027	53	256086	1758819	31.25	151613	28732	145146.8	5	13	28.43
6163-5	56	22	1726656	1714515	28	422127	1718844	31.33	162198	52658	213074.4	4	10	17.45
6312	65	19	1730514	1718236	26	394840	1723088	31.33	215181	45704	226637.7	3	9	11.61
6314	54	24	1724138	1713230	29	422128	1716973	31.34	162021	52658	212174.4	4	10	17.47
8182-1	72	21	1829146	1814348	31	285453	1821380	30.99	215194	45663	181427.8	4	11	21.96
8182-2	76	23	1835619	1817405	37	285452	1826550	30.99	215334	40982	176147.9	4	12	32.85
8182-3	170	68	1950584	1905915	107	265824	1934038	30.92	105269	27613	125888.5	6	20	41.36
8182-4	71	24	1828661	1813788	34	285452	1820383	31.00	171332	42407	171453.7	4	12	16.48
8182-5	49	18	1692613	1680767	27	381745	1687147	31.39	265184	80538	246437.6	3	8	35.56
8183	67	22	1828387	1813750	32	285452	1820678	31.00	215092	42407	180976.0	4	11	16.48
8184-1	130	27	1789234	1751924	54	377225	1768841	31.24	142012	32106	182361.0	4	13	16.96
8184-2	114	30	1910658	1889563	40	377409	1896788	30.93	130296	36530	175530.0	5	15	26.36
8184-3	62	22	1763663	1752528	27	377408	1756543	31.28	162658	42229	197584.2	4	11	0.00
8184-4	62	27	1715314	1704353	32	318616	1708010	30.32	253956	92561	209545.1	3	8	23.42
8184-5	67	24	1764156	1752759	29	377408	1756237	31.27	141444	52366	187867.3	4	11	5.69
8184-7	66	24	1764236	1753185	28	377134	1756207	31.27	142012	52366	186720.6	4	11	11.39
8184-8	73	25	1725244	1712077	31	377132	1716787	31.30	141538	42229	187514.9	4	12	11.65
8184-9	79	46	1906203	1892489	57	377508	1900375	30.92	130601	15982	173751.2	5	17	5.26
10490-1	90	32	1785643	1762753	48	554007	1773180	30.27	111999	26309	236693.2	4	12	11.28
10490-2	80	33	1783742	1765097	45	553831	1772449	30.27	112118	26309	237239.1	4	12	5.64
10490-3	81	29	1786319	1765264	43	554353	1774502	30.26	112117	60317	238590.1	4	12	5.64
10490-4	90	33	1785700	1763041	48	554562	1772607	30.27	112118	26309	237060.7	4	12	22.57
10490-5	97	34	1786629	1760636	51	541083	1771945	30.27	112116	20491	228856.5	4	13	11.29
10492-1	90	32	1785204	1761764	47	554350	1771585	30.27	112116	26002	237009.2	4	12	5.64
10492-2	92	32	1785704	1760854	50	554288	1772666	30.27	112119	26002	237432.9	4	12	11.28
10492-3	22	12	1686283	1681670	16	432615	1684483	31.33	210425	72036	235556.8	3	8	5.94
10492-4	47	21	1756310	1746054	28	297162	1750697	30.27	188542	92004	190933.8	4	9	0.00
10492-5	83	32	1784113	1762422	49	553930	1773421	30.27	112118	26309	237164.9	4	12	11.28
10492-6	92	33	1786496	1763820	46	554579	1772355	30.27	112117	26002	237035.8	4	12	16.93
10492-8	22	11	1686512	1681654	15	432615	1684467	31.33	210425	97831	237764.8	3	8	11.87
10492-9	87	34	1785337	1763597	50	554005	1773968	30.28	112117	26309	237137.6	4	12	11.27
10492-10	32	19	1745762	1741428	20	539640	1741962	30.14	334665	89229	291759.6	2	8	0.00
8184-6	70	21	1725353	1711679	27	377136	1716273	31.30	141538	45606	190857.9	4	11	11.65
10492-7	84	31	1785291	1763819	46	554354	1773579	30.27	112117	26309	239011.9	4	12	16.91

## Sheet: ST6
Sample Id	Contig	Start	End	Strand	Gene	Coverage	Coverage_map	Gaps	%coverage	%identity	Accession	Product	Resistance
10490-1	NODE_10_length_76484_cov_21.802494	25422	27341	-	tetO	1-1920/1920	===============	0/0	100.00	99.64	M18896.2:206-2126	TetO is a ribosomal protection protein. It is associated with conjugative plasmids.	tetracycline
10490-1	NODE_2_length_150528_cov_21.621771	57263	57895	+	cmeR	1-633/633	===============	0/0	100.00	100.00	AL111168.1:337548-336915	CmeR is a repressor for the CmeABC multidrug efflux pump binding to the cmeABC promoter region.	cephalosporin;fluoroquinolone;fusidic_acid;macrolide
10490-1	NODE_2_length_150528_cov_21.621771	57990	59093	+	cmeA	1-1104/1104	===============	0/0	100.00	95.11	CP000768:1405391-1406495	CmeA is the membrane fusion protein of the CmeABC multidrug efflux complex.	cephalosporin;fluoroquinolone;fusidic_acid;macrolide
10490-1	NODE_2_length_150528_cov_21.621771	59093	62215	+	cmeB	1-3123/3123	===============	0/0	100.00	96.16	CP000768:1406494-1409617	CmeB is the inner membrane transporter the CmeABC multidrug efflux complex.	cephalosporin;fluoroquinolone;fusidic_acid;macrolide
10490-1	NODE_2_length_150528_cov_21.621771	62208	63686	+	cmeC	1-1479/1479	===============	0/0	100.00	98.92	AB894099:4218-5697	CmeC is the outer membrane channel protein of the CmeABC multidrug efflux complex.	cephalosporin;fluoroquinolone;fusidic_acid;macrolide
10490-1	NODE_2_length_150528_cov_21.621771	120718	121491	-	OXA-450	1-774/774	===============	0/0	100.00	99.87	KR061502.1:0-774	Assigned by Lahey's list of beta-lactamases no accessions or other information available	cephalosporin;penam
10490-2	NODE_2_length_150528_cov_21.716618	57263	57895	+	cmeR	1-633/633	===============	0/0	100.00	100.00	AL111168.1:337548-336915	CmeR is a repressor for the CmeABC multidrug efflux pump binding to the cmeABC promoter region.	cephalosporin;fluoroquinolone;fusidic_acid;macrolide
10490-2	NODE_2_length_150528_cov_21.716618	57990	59093	+	cmeA	1-1104/1104	===============	0/0	100.00	95.11	CP000768:1405391-1406495	CmeA is the membrane fusion protein of the CmeABC multidrug efflux complex.	cephalosporin;fluoroquinolone;fusidic_acid;macrolide
10490-2	NODE_2_length_150528_cov_21.716618	59093	62215	+	cmeB	1-3123/3123	===============	0/0	100.00	96.16	CP000768:1406494-1409617	CmeB is the inner membrane transporter the CmeABC multidrug efflux complex.	cephalosporin;fluoroquinolone;fusidic_acid;macrolide
10490-2	NODE_2_length_150528_cov_21.716618	62208	63686	+	cmeC	1-1479/1479	===============	0/0	100.00	98.92	AB894099:4218-5697	CmeC is the outer membrane channel protein of the CmeABC multidrug efflux complex.	cephalosporin;fluoroquinolone;fusidic_acid;macrolide
10490-2	NODE_2_length_150528_cov_21.716618	120718	121491	-	OXA-450	1-774/774	===============	0/0	100.00	99.87	KR061502.1:0-774	Assigned by Lahey's list of beta-lactamases no accessions or other information available	cephalosporin;penam
10490-2	NODE_9_length_82874_cov_21.759073	56052	57971	+	tetO	1-1920/1920	===============	0/0	100.00	99.64	M18896.2:206-2126	TetO is a ribosomal protection protein. It is associated with conjugative plasmids.	tetracycline
10490-3	NODE_2_length_150203_cov_23.450538	56938	57570	+	cmeR	1-633/633	===============	0/0	100.00	100.00	AL111168.1:337548-336915	CmeR is a repressor for the CmeABC multidrug efflux pump binding to the cmeABC promoter region.	cephalosporin;fluoroquinolone;fusidic_acid;macrolide
10490-3	NODE_2_length_150203_cov_23.450538	57665	58768	+	cmeA	1-1104/1104	===============	0/0	100.00	95.11	CP000768:1405391-1406495	CmeA is the membrane fusion protein of the CmeABC multidrug efflux complex.	cephalosporin;fluoroquinolone;fusidic_acid;macrolide
10490-3	NODE_2_length_150203_cov_23.450538	58768	61890	+	cmeB	1-3123/3123	===============	0/0	100.00	96.16	CP000768:1406494-1409617	CmeB is the inner membrane transporter the CmeABC multidrug efflux complex.	cephalosporin;fluoroquinolone;fusidic_acid;macrolide
10490-3	NODE_2_length_150203_cov_23.450538	61883	63361	+	cmeC	1-1479/1479	===============	0/0	100.00	98.92	AB894099:4218-5697	CmeC is the outer membrane channel protein of the CmeABC multidrug efflux complex.	cephalosporin;fluoroquinolone;fusidic_acid;macrolide
10490-3	NODE_2_length_150203_cov_23.450538	120393	121166	-	OXA-450	1-774/774	===============	0/0	100.00	99.87	KR061502.1:0-774	Assigned by Lahey's list of beta-lactamases no accessions or other information available	cephalosporin;penam
10490-3	NODE_9_length_82874_cov_23.746746	24904	26823	-	tetO	1-1920/1920	===============	0/0	100.00	99.64	M18896.2:206-2126	TetO is a ribosomal protection protein. It is associated with conjugative plasmids.	tetracycline
10490-4	NODE_10_length_75966_cov_22.153549	24904	26823	-	tetO	1-1920/1920	===============	0/0	100.00	99.64	M18896.2:206-2126	TetO is a ribosomal protection protein. It is associated with conjugative plasmids.	tetracycline
10490-4	NODE_2_length_150528_cov_21.578467	29038	29811	+	OXA-450	1-774/774	===============	0/0	100.00	99.87	KR061502.1:0-774	Assigned by Lahey's list of beta-lactamases no accessions or other information available	cephalosporin;penam
10490-4	NODE_2_length_150528_cov_21.578467	86843	88321	-	cmeC	1-1479/1479	===============	0/0	100.00	98.92	AB894099:4218-5697	CmeC is the outer membrane channel protein of the CmeABC multidrug efflux complex.	cephalosporin;fluoroquinolone;fusidic_acid;macrolide
10490-4	NODE_2_length_150528_cov_21.578467	88314	91436	-	cmeB	1-3123/3123	===============	0/0	100.00	96.16	CP000768:1406494-1409617	CmeB is the inner membrane transporter the CmeABC multidrug efflux complex.	cephalosporin;fluoroquinolone;fusidic_acid;macrolide
10490-4	NODE_2_length_150528_cov_21.578467	91436	92539	-	cmeA	1-1104/1104	===============	0/0	100.00	95.11	CP000768:1405391-1406495	CmeA is the membrane fusion protein of the CmeABC multidrug efflux complex.	cephalosporin;fluoroquinolone;fusidic_acid;macrolide
10490-4	NODE_2_length_150528_cov_21.578467	92634	93266	-	cmeR	1-633/633	===============	0/0	100.00	100.00	AL111168.1:337548-336915	CmeR is a repressor for the CmeABC multidrug efflux pump binding to the cmeABC promoter region.	cephalosporin;fluoroquinolone;fusidic_acid;macrolide
10490-5	NODE_10_length_75966_cov_20.065112	49144	51063	+	tetO	1-1920/1920	===============	0/0	100.00	99.64	M18896.2:206-2126	TetO is a ribosomal protection protein. It is associated with conjugative plasmids.	tetracycline
10490-5	NODE_2_length_150528_cov_19.789263	57263	57895	+	cmeR	1-633/633	===============	0/0	100.00	100.00	AL111168.1:337548-336915	CmeR is a repressor for the CmeABC multidrug efflux pump binding to the cmeABC promoter region.	cephalosporin;fluoroquinolone;fusidic_acid;macrolide
10490-5	NODE_2_length_150528_cov_19.789263	57990	59093	+	cmeA	1-1104/1104	===============	0/0	100.00	95.11	CP000768:1405391-1406495	CmeA is the membrane fusion protein of the CmeABC multidrug efflux complex.	cephalosporin;fluoroquinolone;fusidic_acid;macrolide
10490-5	NODE_2_length_150528_cov_19.789263	59093	62215	+	cmeB	1-3123/3123	===============	0/0	100.00	96.16	CP000768:1406494-1409617	CmeB is the inner membrane transporter the CmeABC multidrug efflux complex.	cephalosporin;fluoroquinolone;fusidic_acid;macrolide
10490-5	NODE_2_length_150528_cov_19.789263	62208	63686	+	cmeC	1-1479/1479	===============	0/0	100.00	98.92	AB894099:4218-5697	CmeC is the outer membrane channel protein of the CmeABC multidrug efflux complex.	cephalosporin;fluoroquinolone;fusidic_acid;macrolide
10490-5	NODE_2_length_150528_cov_19.789263	120718	121491	-	OXA-450	1-774/774	===============	0/0	100.00	99.87	KR061502.1:0-774	Assigned by Lahey's list of beta-lactamases no accessions or other information available	cephalosporin;penam
10492-10	NODE_3_length_182228_cov_22.700018	48903	50822	+	tetO	1-1920/1920	===============	0/0	100.00	99.74	M18896.2:206-2126	TetO is a ribosomal protection protein. It is associated with conjugative plasmids.	tetracycline
10492-10	NODE_4_length_157489_cov_21.659626	56860	57492	+	cmeR	1-633/633	===============	0/0	100.00	98.89	AL111168.1:337548-336915	CmeR is a repressor for the CmeABC multidrug efflux pump binding to the cmeABC promoter region.	cephalosporin;fluoroquinolone;fusidic_acid;macrolide
10492-10	NODE_4_length_157489_cov_21.659626	57586	58689	+	cmeA	1-1104/1104	===============	0/0	100.00	95.38	CP000768:1405391-1406495	CmeA is the membrane fusion protein of the CmeABC multidrug efflux complex.	cephalosporin;fluoroquinolone;fusidic_acid;macrolide
10492-10	NODE_4_length_157489_cov_21.659626	58689	61811	+	cmeB	1-3123/3123	========/======	2/6	99.90	95.52	CP000768:1406494-1409617	CmeB is the inner membrane transporter the CmeABC multidrug efflux complex.	cephalosporin;fluoroquinolone;fusidic_acid;macrolide
10492-10	NODE_4_length_157489_cov_21.659626	61804	63282	+	cmeC	1-1479/1479	===============	0/0	100.00	98.85	AB894099:4218-5697	CmeC is the outer membrane channel protein of the CmeABC multidrug efflux complex.	cephalosporin;fluoroquinolone;fusidic_acid;macrolide
10492-10	NODE_4_length_157489_cov_21.659626	121158	121904	-	OXA-466	1-747/747	===============	0/0	100.00	100.00	KR061501.1:0-747	Assigned by Lahey's list of beta-lactamases no accessions or other information available	cephalosporin;penam
10492-1	NODE_10_length_75965_cov_23.147327	24903	26822	-	tetO	1-1920/1920	===============	0/0	100.00	99.64	M18896.2:206-2126	TetO is a ribosomal protection protein. It is associated with conjugative plasmids.	tetracycline
10492-1	NODE_2_length_150203_cov_22.548482	29038	29811	+	OXA-450	1-774/774	===============	0/0	100.00	99.87	KR061502.1:0-774	Assigned by Lahey's list of beta-lactamases no accessions or other information available	cephalosporin;penam
10492-1	NODE_2_length_150203_cov_22.548482	86843	88321	-	cmeC	1-1479/1479	===============	0/0	100.00	98.92	AB894099:4218-5697	CmeC is the outer membrane channel protein of the CmeABC multidrug efflux complex.	cephalosporin;fluoroquinolone;fusidic_acid;macrolide
10492-1	NODE_2_length_150203_cov_22.548482	88314	91436	-	cmeB	1-3123/3123	===============	0/0	100.00	96.16	CP000768:1406494-1409617	CmeB is the inner membrane transporter the CmeABC multidrug efflux complex.	cephalosporin;fluoroquinolone;fusidic_acid;macrolide
10492-1	NODE_2_length_150203_cov_22.548482	91436	92539	-	cmeA	1-1104/1104	===============	0/0	100.00	95.11	CP000768:1405391-1406495	CmeA is the membrane fusion protein of the CmeABC multidrug efflux complex.	cephalosporin;fluoroquinolone;fusidic_acid;macrolide
10492-1	NODE_2_length_150203_cov_22.548482	92634	93266	-	cmeR	1-633/633	===============	0/0	100.00	100.00	AL111168.1:337548-336915	CmeR is a repressor for the CmeABC multidrug efflux pump binding to the cmeABC promoter region.	cephalosporin;fluoroquinolone;fusidic_acid;macrolide
10492-2	NODE_2_length_150528_cov_31.731604	29038	29811	+	OXA-450	1-774/774	===============	0/0	100.00	99.87	KR061502.1:0-774	Assigned by Lahey's list of beta-lactamases no accessions or other information available	cephalosporin;penam
10492-2	NODE_2_length_150528_cov_31.731604	86843	88321	-	cmeC	1-1479/1479	===============	0/0	100.00	98.92	AB894099:4218-5697	CmeC is the outer membrane channel protein of the CmeABC multidrug efflux complex.	cephalosporin;fluoroquinolone;fusidic_acid;macrolide
10492-2	NODE_2_length_150528_cov_31.731604	88314	91436	-	cmeB	1-3123/3123	===============	0/0	100.00	96.16	CP000768:1406494-1409617	CmeB is the inner membrane transporter the CmeABC multidrug efflux complex.	cephalosporin;fluoroquinolone;fusidic_acid;macrolide
10492-2	NODE_2_length_150528_cov_31.731604	91436	92539	-	cmeA	1-1104/1104	===============	0/0	100.00	95.11	CP000768:1405391-1406495	CmeA is the membrane fusion protein of the CmeABC multidrug efflux complex.	cephalosporin;fluoroquinolone;fusidic_acid;macrolide
10492-2	NODE_2_length_150528_cov_31.731604	92634	93266	-	cmeR	1-633/633	===============	0/0	100.00	100.00	AL111168.1:337548-336915	CmeR is a repressor for the CmeABC multidrug efflux pump binding to the cmeABC promoter region.	cephalosporin;fluoroquinolone;fusidic_acid;macrolide
10492-2	NODE_9_length_82874_cov_32.082069	24904	26823	-	tetO	1-1920/1920	===============	0/0	100.00	99.64	M18896.2:206-2126	TetO is a ribosomal protection protein. It is associated with conjugative plasmids.	tetracycline
10492-3	NODE_5_length_162889_cov_26.658182	101310	102787	-	cmeC	1-1478/1479	===============	0/0	99.93	84.03	AB894099:4218-5697	CmeC is the outer membrane channel protein of the CmeABC multidrug efflux complex.	cephalosporin;fluoroquinolone;fusidic_acid;macrolide
10492-3	NODE_5_length_162889_cov_26.658182	102780	105902	-	cmeB	1-3123/3123	========/======	2/2	99.97	85.31	CP000768:1406494-1409617	CmeB is the inner membrane transporter the CmeABC multidrug efflux complex.	cephalosporin;fluoroquinolone;fusidic_acid;macrolide
10492-4	NODE_5_length_156528_cov_24.254148	56483	57115	+	cmeR	1-633/633	===============	0/0	100.00	99.37	AL111168.1:337548-336915	CmeR is a repressor for the CmeABC multidrug efflux pump binding to the cmeABC promoter region.	cephalosporin;fluoroquinolone;fusidic_acid;macrolide
10492-4	NODE_5_length_156528_cov_24.254148	57209	58312	+	cmeA	1-1104/1104	===============	0/0	100.00	95.20	CP000768:1405391-1406495	CmeA is the membrane fusion protein of the CmeABC multidrug efflux complex.	cephalosporin;fluoroquinolone;fusidic_acid;macrolide
10492-4	NODE_5_length_156528_cov_24.254148	58312	61434	+	cmeB	1-3123/3123	===============	0/0	100.00	96.38	CP000768:1406494-1409617	CmeB is the inner membrane transporter the CmeABC multidrug efflux complex.	cephalosporin;fluoroquinolone;fusidic_acid;macrolide
10492-4	NODE_5_length_156528_cov_24.254148	61427	62905	+	cmeC	1-1479/1479	===============	0/0	100.00	98.51	AB894099:4218-5697	CmeC is the outer membrane channel protein of the CmeABC multidrug efflux complex.	cephalosporin;fluoroquinolone;fusidic_acid;macrolide
10492-4	NODE_5_length_156528_cov_24.254148	119936	120709	-	OXA-450	1-774/774	===============	0/0	100.00	99.87	KR061502.1:0-774	Assigned by Lahey's list of beta-lactamases no accessions or other information available	cephalosporin;penam
10492-5	NODE_2_length_150528_cov_14.544744	57263	57895	+	cmeR	1-633/633	===============	0/0	100.00	100.00	AL111168.1:337548-336915	CmeR is a repressor for the CmeABC multidrug efflux pump binding to the cmeABC promoter region.	cephalosporin;fluoroquinolone;fusidic_acid;macrolide
10492-5	NODE_2_length_150528_cov_14.544744	57990	59093	+	cmeA	1-1104/1104	===============	0/0	100.00	95.11	CP000768:1405391-1406495	CmeA is the membrane fusion protein of the CmeABC multidrug efflux complex.	cephalosporin;fluoroquinolone;fusidic_acid;macrolide
10492-5	NODE_2_length_150528_cov_14.544744	59093	62215	+	cmeB	1-3123/3123	===============	0/0	100.00	96.16	CP000768:1406494-1409617	CmeB is the inner membrane transporter the CmeABC multidrug efflux complex.	cephalosporin;fluoroquinolone;fusidic_acid;macrolide
10492-5	NODE_2_length_150528_cov_14.544744	62208	63686	+	cmeC	1-1479/1479	===============	0/0	100.00	98.92	AB894099:4218-5697	CmeC is the outer membrane channel protein of the CmeABC multidrug efflux complex.	cephalosporin;fluoroquinolone;fusidic_acid;macrolide
10492-5	NODE_2_length_150528_cov_14.544744	120718	121491	-	OXA-450	1-774/774	===============	0/0	100.00	99.87	KR061502.1:0-774	Assigned by Lahey's list of beta-lactamases no accessions or other information available	cephalosporin;penam
10492-5	NODE_9_length_82874_cov_14.995456	24904	26823	-	tetO	1-1920/1920	===============	0/0	100.00	99.64	M18896.2:206-2126	TetO is a ribosomal protection protein. It is associated with conjugative plasmids.	tetracycline
10492-6	NODE_10_length_75966_cov_24.001055	49144	51063	+	tetO	1-1920/1920	===============	0/0	100.00	99.64	M18896.2:206-2126	TetO is a ribosomal protection protein. It is associated with conjugative plasmids.	tetracycline
10492-6	NODE_2_length_150203_cov_23.291192	29038	29811	+	OXA-450	1-774/774	===============	0/0	100.00	99.87	KR061502.1:0-774	Assigned by Lahey's list of beta-lactamases no accessions or other information available	cephalosporin;penam
10492-6	NODE_2_length_150203_cov_23.291192	86843	88321	-	cmeC	1-1479/1479	===============	0/0	100.00	98.92	AB894099:4218-5697	CmeC is the outer membrane channel protein of the CmeABC multidrug efflux complex.	cephalosporin;fluoroquinolone;fusidic_acid;macrolide
10492-6	NODE_2_length_150203_cov_23.291192	88314	91436	-	cmeB	1-3123/3123	===============	0/0	100.00	96.16	CP000768:1406494-1409617	CmeB is the inner membrane transporter the CmeABC multidrug efflux complex.	cephalosporin;fluoroquinolone;fusidic_acid;macrolide
10492-6	NODE_2_length_150203_cov_23.291192	91436	92539	-	cmeA	1-1104/1104	===============	0/0	100.00	95.11	CP000768:1405391-1406495	CmeA is the membrane fusion protein of the CmeABC multidrug efflux complex.	cephalosporin;fluoroquinolone;fusidic_acid;macrolide
10492-6	NODE_2_length_150203_cov_23.291192	92634	93266	-	cmeR	1-633/633	===============	0/0	100.00	100.00	AL111168.1:337548-336915	CmeR is a repressor for the CmeABC multidrug efflux pump binding to the cmeABC promoter region.	cephalosporin;fluoroquinolone;fusidic_acid;macrolide
10492-7	NODE_10_length_75965_cov_31.675242	24903	26822	-	tetO	1-1920/1920	===============	0/0	100.00	99.64	M18896.2:206-2126	TetO is a ribosomal protection protein. It is associated with conjugative plasmids.	tetracycline
10492-7	NODE_2_length_150528_cov_31.183549	57263	57895	+	cmeR	1-633/633	===============	0/0	100.00	100.00	AL111168.1:337548-336915	CmeR is a repressor for the CmeABC multidrug efflux pump binding to the cmeABC promoter region.	cephalosporin;fluoroquinolone;fusidic_acid;macrolide
10492-7	NODE_2_length_150528_cov_31.183549	57990	59093	+	cmeA	1-1104/1104	===============	0/0	100.00	95.11	CP000768:1405391-1406495	CmeA is the membrane fusion protein of the CmeABC multidrug efflux complex.	cephalosporin;fluoroquinolone;fusidic_acid;macrolide
10492-7	NODE_2_length_150528_cov_31.183549	59093	62215	+	cmeB	1-3123/3123	===============	0/0	100.00	96.16	CP000768:1406494-1409617	CmeB is the inner membrane transporter the CmeABC multidrug efflux complex.	cephalosporin;fluoroquinolone;fusidic_acid;macrolide
10492-7	NODE_2_length_150528_cov_31.183549	62208	63686	+	cmeC	1-1479/1479	===============	0/0	100.00	98.92	AB894099:4218-5697	CmeC is the outer membrane channel protein of the CmeABC multidrug efflux complex.	cephalosporin;fluoroquinolone;fusidic_acid;macrolide
10492-7	NODE_2_length_150528_cov_31.183549	120718	121491	-	OXA-450	1-774/774	===============	0/0	100.00	99.87	KR061502.1:0-774	Assigned by Lahey's list of beta-lactamases no accessions or other information available	cephalosporin;penam
10492-8	NODE_5_length_162889_cov_23.778105	101310	102787	-	cmeC	1-1478/1479	===============	0/0	99.93	84.03	AB894099:4218-5697	CmeC is the outer membrane channel protein of the CmeABC multidrug efflux complex.	cephalosporin;fluoroquinolone;fusidic_acid;macrolide
10492-8	NODE_5_length_162889_cov_23.778105	102780	105902	-	cmeB	1-3123/3123	========/======	2/2	99.97	85.31	CP000768:1406494-1409617	CmeB is the inner membrane transporter the CmeABC multidrug efflux complex.	cephalosporin;fluoroquinolone;fusidic_acid;macrolide
10492-9	NODE_10_length_75966_cov_24.158138	49144	51063	+	tetO	1-1920/1920	===============	0/0	100.00	99.64	M18896.2:206-2126	TetO is a ribosomal protection protein. It is associated with conjugative plasmids.	tetracycline
10492-9	NODE_2_length_150528_cov_23.131495	57263	57895	+	cmeR	1-633/633	===============	0/0	100.00	100.00	AL111168.1:337548-336915	CmeR is a repressor for the CmeABC multidrug efflux pump binding to the cmeABC promoter region.	cephalosporin;fluoroquinolone;fusidic_acid;macrolide
10492-9	NODE_2_length_150528_cov_23.131495	57990	59093	+	cmeA	1-1104/1104	===============	0/0	100.00	95.11	CP000768:1405391-1406495	CmeA is the membrane fusion protein of the CmeABC multidrug efflux complex.	cephalosporin;fluoroquinolone;fusidic_acid;macrolide
10492-9	NODE_2_length_150528_cov_23.131495	59093	62215	+	cmeB	1-3123/3123	===============	0/0	100.00	96.16	CP000768:1406494-1409617	CmeB is the inner membrane transporter the CmeABC multidrug efflux complex.	cephalosporin;fluoroquinolone;fusidic_acid;macrolide
10492-9	NODE_2_length_150528_cov_23.131495	62208	63686	+	cmeC	1-1479/1479	===============	0/0	100.00	98.92	AB894099:4218-5697	CmeC is the outer membrane channel protein of the CmeABC multidrug efflux complex.	cephalosporin;fluoroquinolone;fusidic_acid;macrolide
10492-9	NODE_2_length_150528_cov_23.131495	120718	121491	-	OXA-450	1-774/774	===============	0/0	100.00	99.87	KR061502.1:0-774	Assigned by Lahey's list of beta-lactamases no accessions or other information available	cephalosporin;penam
5987-3	NODE_3_length_163286_cov_12.879075	55692	56795	+	cmeA	1-1104/1104	===============	0/0	100.00	84.51	CP000768:1405391-1406495	CmeA is the membrane fusion protein of the CmeABC multidrug efflux complex.	cephalosporin;fluoroquinolone;fusidic_acid;macrolide
5987-3	NODE_3_length_163286_cov_12.879075	56795	59917	+	cmeB	1-3123/3123	===============	0/0	100.00	91.83	CP000768:1406494-1409617	CmeB is the inner membrane transporter the CmeABC multidrug efflux complex.	cephalosporin;fluoroquinolone;fusidic_acid;macrolide
5987-3	NODE_3_length_163286_cov_12.879075	59910	61387	+	cmeC	1-1478/1479	===============	0/0	99.93	84.10	AB894099:4218-5697	CmeC is the outer membrane channel protein of the CmeABC multidrug efflux complex.	cephalosporin;fluoroquinolone;fusidic_acid;macrolide
5987-3	NODE_3_length_163286_cov_12.879075	121609	122382	-	OXA-450	1-774/774	===============	0/0	100.00	99.87	KR061502.1:0-774	Assigned by Lahey's list of beta-lactamases no accessions or other information available	cephalosporin;penam
5987-3	NODE_4_length_138949_cov_14.742900	81096	83015	+	tetO	1-1920/1920	===============	0/0	100.00	99.48	M18896.2:206-2126	TetO is a ribosomal protection protein. It is associated with conjugative plasmids.	tetracycline
5987-5	NODE_2_length_337859_cov_14.118668	55689	56792	+	cmeA	1-1104/1104	===============	0/0	100.00	84.42	CP000768:1405391-1406495	CmeA is the membrane fusion protein of the CmeABC multidrug efflux complex.	cephalosporin;fluoroquinolone;fusidic_acid;macrolide
5987-5	NODE_2_length_337859_cov_14.118668	56792	59914	+	cmeB	1-3123/3123	========/======	2/2	99.97	90.33	CP000768:1406494-1409617	CmeB is the inner membrane transporter the CmeABC multidrug efflux complex.	cephalosporin;fluoroquinolone;fusidic_acid;macrolide
5987-5	NODE_2_length_337859_cov_14.118668	59907	61384	+	cmeC	1-1478/1479	===============	0/0	99.93	83.90	AB894099:4218-5697	CmeC is the outer membrane channel protein of the CmeABC multidrug efflux complex.	cephalosporin;fluoroquinolone;fusidic_acid;macrolide
5987-5	NODE_2_length_337859_cov_14.118668	226107	228026	-	tetO	1-1920/1920	===============	0/0	100.00	99.22	M18896.2:206-2126	TetO is a ribosomal protection protein. It is associated with conjugative plasmids.	tetracycline
5988-1	NODE_3_length_164089_cov_13.444297	55835	56938	+	cmeA	1-1104/1104	===============	0/0	100.00	84.51	CP000768:1405391-1406495	CmeA is the membrane fusion protein of the CmeABC multidrug efflux complex.	cephalosporin;fluoroquinolone;fusidic_acid;macrolide
5988-1	NODE_3_length_164089_cov_13.444297	56938	60060	+	cmeB	1-3123/3123	===============	0/0	100.00	91.83	CP000768:1406494-1409617	CmeB is the inner membrane transporter the CmeABC multidrug efflux complex.	cephalosporin;fluoroquinolone;fusidic_acid;macrolide
5988-1	NODE_3_length_164089_cov_13.444297	60053	61530	+	cmeC	1-1478/1479	===============	0/0	99.93	83.97	AB894099:4218-5697	CmeC is the outer membrane channel protein of the CmeABC multidrug efflux complex.	cephalosporin;fluoroquinolone;fusidic_acid;macrolide
5988-1	NODE_3_length_164089_cov_13.444297	121064	121837	-	OXA-450	1-774/774	===============	0/0	100.00	99.87	KR061502.1:0-774	Assigned by Lahey's list of beta-lactamases no accessions or other information available	cephalosporin;penam
5988-1	NODE_5_length_146667_cov_13.804591	83385	85304	+	tetO	1-1920/1920	===============	0/0	100.00	99.27	M18896.2:206-2126	TetO is a ribosomal protection protein. It is associated with conjugative plasmids.	tetracycline
5988-2	NODE_3_length_213865_cov_15.461326	186813	188732	+	tetO	1-1920/1920	========/======	2/4	99.90	94.22	M18896.2:206-2126	TetO is a ribosomal protection protein. It is associated with conjugative plasmids.	tetracycline
5988-2	NODE_5_length_163624_cov_15.665527	41021	41794	+	OXA-450	1-774/774	===============	0/0	100.00	99.74	KR061502.1:0-774	Assigned by Lahey's list of beta-lactamases no accessions or other information available	cephalosporin;penam
5988-2	NODE_5_length_163624_cov_15.665527	102002	103479	-	cmeC	1-1478/1479	===============	0/0	99.93	84.03	AB894099:4218-5697	CmeC is the outer membrane channel protein of the CmeABC multidrug efflux complex.	cephalosporin;fluoroquinolone;fusidic_acid;macrolide
5988-2	NODE_5_length_163624_cov_15.665527	103472	106594	-	cmeB	1-3123/3123	========/======	2/2	99.97	85.31	CP000768:1406494-1409617	CmeB is the inner membrane transporter the CmeABC multidrug efflux complex.	cephalosporin;fluoroquinolone;fusidic_acid;macrolide
5988-3	NODE_3_length_150018_cov_17.750762	104234	106153	-	tetO	1-1920/1920	===============	0/0	100.00	99.22	M18896.2:206-2126	TetO is a ribosomal protection protein. It is associated with conjugative plasmids.	tetracycline
5988-3	NODE_4_length_112327_cov_17.073835	59440	60917	-	cmeC	1-1478/1479	===============	0/0	99.93	83.90	AB894099:4218-5697	CmeC is the outer membrane channel protein of the CmeABC multidrug efflux complex.	cephalosporin;fluoroquinolone;fusidic_acid;macrolide
5988-3	NODE_4_length_112327_cov_17.073835	60910	64032	-	cmeB	1-3123/3123	========/======	2/2	99.97	90.33	CP000768:1406494-1409617	CmeB is the inner membrane transporter the CmeABC multidrug efflux complex.	cephalosporin;fluoroquinolone;fusidic_acid;macrolide
5988-3	NODE_4_length_112327_cov_17.073835	64032	65135	-	cmeA	1-1104/1104	===============	0/0	100.00	84.42	CP000768:1405391-1406495	CmeA is the membrane fusion protein of the CmeABC multidrug efflux complex.	cephalosporin;fluoroquinolone;fusidic_acid;macrolide
5988-3	NODE_66_length_1113_cov_4.644788	178	951	+	OXA-450	1-774/774	===============	0/0	100.00	99.87	KR061502.1:0-774	Assigned by Lahey's list of beta-lactamases no accessions or other information available	cephalosporin;penam
5988-5	NODE_10_length_75877_cov_14.325871	24853	26772	-	tetO	1-1920/1920	===============	0/0	100.00	99.64	M18896.2:206-2126	TetO is a ribosomal protection protein. It is associated with conjugative plasmids.	tetracycline
5988-5	NODE_2_length_150428_cov_13.353646	57213	57845	+	cmeR	1-633/633	===============	0/0	100.00	100.00	AL111168.1:337548-336915	CmeR is a repressor for the CmeABC multidrug efflux pump binding to the cmeABC promoter region.	cephalosporin;fluoroquinolone;fusidic_acid;macrolide
5988-5	NODE_2_length_150428_cov_13.353646	57940	59043	+	cmeA	1-1104/1104	===============	0/0	100.00	95.11	CP000768:1405391-1406495	CmeA is the membrane fusion protein of the CmeABC multidrug efflux complex.	cephalosporin;fluoroquinolone;fusidic_acid;macrolide
5988-5	NODE_2_length_150428_cov_13.353646	59043	62165	+	cmeB	1-3123/3123	===============	0/0	100.00	96.16	CP000768:1406494-1409617	CmeB is the inner membrane transporter the CmeABC multidrug efflux complex.	cephalosporin;fluoroquinolone;fusidic_acid;macrolide
5988-5	NODE_2_length_150428_cov_13.353646	62158	63636	+	cmeC	1-1479/1479	===============	0/0	100.00	98.92	AB894099:4218-5697	CmeC is the outer membrane channel protein of the CmeABC multidrug efflux complex.	cephalosporin;fluoroquinolone;fusidic_acid;macrolide
5988-5	NODE_2_length_150428_cov_13.353646	120668	121441	-	OXA-450	1-774/774	===============	0/0	100.00	99.87	KR061502.1:0-774	Assigned by Lahey's list of beta-lactamases no accessions or other information available	cephalosporin;penam
5988-6	NODE_4_length_162021_cov_13.547090	100493	101970	-	cmeC	1-1478/1479	===============	0/0	99.93	84.03	AB894099:4218-5697	CmeC is the outer membrane channel protein of the CmeABC multidrug efflux complex.	cephalosporin;fluoroquinolone;fusidic_acid;macrolide
5988-6	NODE_4_length_162021_cov_13.547090	101963	105085	-	cmeB	1-3123/3123	========/======	2/6	99.90	91.88	CP000768:1406494-1409617	CmeB is the inner membrane transporter the CmeABC multidrug efflux complex.	cephalosporin;fluoroquinolone;fusidic_acid;macrolide
5988-7	NODE_3_length_215377_cov_13.681960	26608	28527	-	tetO	1-1920/1920	========/======	2/4	99.90	94.22	M18896.2:206-2126	TetO is a ribosomal protection protein. It is associated with conjugative plasmids.	tetracycline
5988-7	NODE_5_length_163624_cov_13.726085	57031	60153	+	cmeB	1-3123/3123	========/======	2/2	99.97	85.31	CP000768:1406494-1409617	CmeB is the inner membrane transporter the CmeABC multidrug efflux complex.	cephalosporin;fluoroquinolone;fusidic_acid;macrolide
5988-7	NODE_5_length_163624_cov_13.726085	60146	61623	+	cmeC	1-1478/1479	===============	0/0	99.93	84.03	AB894099:4218-5697	CmeC is the outer membrane channel protein of the CmeABC multidrug efflux complex.	cephalosporin;fluoroquinolone;fusidic_acid;macrolide
5988-7	NODE_5_length_163624_cov_13.726085	121831	122604	-	OXA-450	1-774/774	===============	0/0	100.00	99.74	KR061502.1:0-774	Assigned by Lahey's list of beta-lactamases no accessions or other information available	cephalosporin;penam
5988-8	NODE_3_length_253889_cov_20.568511	19339	21258	-	tetO	1-1920/1920	===============	0/0	100.00	99.48	M18896.2:206-2126	TetO is a ribosomal protection protein. It is associated with conjugative plasmids.	tetracycline
5988-8	NODE_5_length_160934_cov_22.615236	38715	39461	+	OXA-466	1-747/747	===============	0/0	100.00	99.87	KR061501.1:0-747	Assigned by Lahey's list of beta-lactamases no accessions or other information available	cephalosporin;penam
5988-8	NODE_5_length_160934_cov_22.615236	97341	98819	-	cmeC	1-1479/1479	===============	0/0	100.00	99.53	AB894099:4218-5697	CmeC is the outer membrane channel protein of the CmeABC multidrug efflux complex.	cephalosporin;fluoroquinolone;fusidic_acid;macrolide
5988-8	NODE_5_length_160934_cov_22.615236	98812	101934	-	cmeB	1-3123/3123	========/======	2/6	99.90	95.78	CP000768:1406494-1409617	CmeB is the inner membrane transporter the CmeABC multidrug efflux complex.	cephalosporin;fluoroquinolone;fusidic_acid;macrolide
5988-8	NODE_5_length_160934_cov_22.615236	101934	103037	-	cmeA	1-1104/1104	===============	0/0	100.00	95.20	CP000768:1405391-1406495	CmeA is the membrane fusion protein of the CmeABC multidrug efflux complex.	cephalosporin;fluoroquinolone;fusidic_acid;macrolide
5988-8	NODE_5_length_160934_cov_22.615236	103131	103763	-	cmeR	1-633/633	===============	0/0	100.00	98.74	AL111168.1:337548-336915	CmeR is a repressor for the CmeABC multidrug efflux pump binding to the cmeABC promoter region.	cephalosporin;fluoroquinolone;fusidic_acid;macrolide
5988-9	NODE_219_length_1145_cov_21.970037	2	1105	+	cmeA	1-1104/1104	===============	0/0	100.00	84.51	CP000768:1405391-1406495	CmeA is the membrane fusion protein of the CmeABC multidrug efflux complex.	cephalosporin;fluoroquinolone;fusidic_acid;macrolide
5988-9	NODE_228_length_1104_cov_17.656280	163	936	-	OXA-450	1-774/774	===============	0/0	100.00	99.87	KR061502.1:0-774	Assigned by Lahey's list of beta-lactamases no accessions or other information available	cephalosporin;penam
6158-1	NODE_4_length_162021_cov_17.468489	100493	101970	-	cmeC	1-1478/1479	===============	0/0	99.93	84.03	AB894099:4218-5697	CmeC is the outer membrane channel protein of the CmeABC multidrug efflux complex.	cephalosporin;fluoroquinolone;fusidic_acid;macrolide
6158-1	NODE_4_length_162021_cov_17.468489	101963	105085	-	cmeB	1-3123/3123	========/======	2/6	99.90	91.88	CP000768:1406494-1409617	CmeB is the inner membrane transporter the CmeABC multidrug efflux complex.	cephalosporin;fluoroquinolone;fusidic_acid;macrolide
6158-3	NODE_4_length_156289_cov_15.225514	56433	57065	+	cmeR	1-633/633	===============	0/0	100.00	99.37	AL111168.1:337548-336915	CmeR is a repressor for the CmeABC multidrug efflux pump binding to the cmeABC promoter region.	cephalosporin;fluoroquinolone;fusidic_acid;macrolide
6158-3	NODE_4_length_156289_cov_15.225514	57159	58262	+	cmeA	1-1104/1104	===============	0/0	100.00	95.20	CP000768:1405391-1406495	CmeA is the membrane fusion protein of the CmeABC multidrug efflux complex.	cephalosporin;fluoroquinolone;fusidic_acid;macrolide
6158-3	NODE_4_length_156289_cov_15.225514	58262	61384	+	cmeB	1-3123/3123	===============	0/0	100.00	96.38	CP000768:1406494-1409617	CmeB is the inner membrane transporter the CmeABC multidrug efflux complex.	cephalosporin;fluoroquinolone;fusidic_acid;macrolide
6158-3	NODE_4_length_156289_cov_15.225514	61377	62855	+	cmeC	1-1479/1479	===============	0/0	100.00	98.51	AB894099:4218-5697	CmeC is the outer membrane channel protein of the CmeABC multidrug efflux complex.	cephalosporin;fluoroquinolone;fusidic_acid;macrolide
6158-3	NODE_4_length_156289_cov_15.225514	119886	120659	-	OXA-450	1-774/774	===============	0/0	100.00	99.87	KR061502.1:0-774	Assigned by Lahey's list of beta-lactamases no accessions or other information available	cephalosporin;penam
6158-4	NODE_4_length_156428_cov_16.866147	56433	57065	+	cmeR	1-633/633	===============	0/0	100.00	99.37	AL111168.1:337548-336915	CmeR is a repressor for the CmeABC multidrug efflux pump binding to the cmeABC promoter region.	cephalosporin;fluoroquinolone;fusidic_acid;macrolide
6158-4	NODE_4_length_156428_cov_16.866147	57159	58262	+	cmeA	1-1104/1104	===============	0/0	100.00	95.20	CP000768:1405391-1406495	CmeA is the membrane fusion protein of the CmeABC multidrug efflux complex.	cephalosporin;fluoroquinolone;fusidic_acid;macrolide
6158-4	NODE_4_length_156428_cov_16.866147	58262	61384	+	cmeB	1-3123/3123	===============	0/0	100.00	96.38	CP000768:1406494-1409617	CmeB is the inner membrane transporter the CmeABC multidrug efflux complex.	cephalosporin;fluoroquinolone;fusidic_acid;macrolide
6158-4	NODE_4_length_156428_cov_16.866147	61377	62855	+	cmeC	1-1479/1479	===============	0/0	100.00	98.51	AB894099:4218-5697	CmeC is the outer membrane channel protein of the CmeABC multidrug efflux complex.	cephalosporin;fluoroquinolone;fusidic_acid;macrolide
6158-4	NODE_4_length_156428_cov_16.866147	119886	120659	-	OXA-450	1-774/774	===============	0/0	100.00	99.87	KR061502.1:0-774	Assigned by Lahey's list of beta-lactamases no accessions or other information available	cephalosporin;penam
6158-5	NODE_10_length_68125_cov_18.271676	22585	24504	-	tetO	1-1920/1920	========/======	2/4	99.90	94.22	M18896.2:206-2126	TetO is a ribosomal protection protein. It is associated with conjugative plasmids.	tetracycline
6158-5	NODE_3_length_163825_cov_17.147464	41453	42226	+	OXA-450	1-774/774	===============	0/0	100.00	99.74	KR061502.1:0-774	Assigned by Lahey's list of beta-lactamases no accessions or other information available	cephalosporin;penam
6158-5	NODE_3_length_163825_cov_17.147464	102437	103914	-	cmeC	1-1478/1479	===============	0/0	99.93	84.03	AB894099:4218-5697	CmeC is the outer membrane channel protein of the CmeABC multidrug efflux complex.	cephalosporin;fluoroquinolone;fusidic_acid;macrolide
6158-5	NODE_3_length_163825_cov_17.147464	103907	107029	-	cmeB	1-3123/3123	========/======	2/6	99.90	87.68	CP000768:1406494-1409617	CmeB is the inner membrane transporter the CmeABC multidrug efflux complex.	cephalosporin;fluoroquinolone;fusidic_acid;macrolide
6163-1	NODE_10_length_61962_cov_14.855652	37458	39377	+	tetO	1-1920/1920	========/======	2/4	99.90	94.22	M18896.2:206-2126	TetO is a ribosomal protection protein. It is associated with conjugative plasmids.	tetracycline
6163-1	NODE_3_length_163825_cov_15.222000	56797	59919	+	cmeB	1-3123/3123	========/======	2/6	99.90	87.68	CP000768:1406494-1409617	CmeB is the inner membrane transporter the CmeABC multidrug efflux complex.	cephalosporin;fluoroquinolone;fusidic_acid;macrolide
6163-1	NODE_3_length_163825_cov_15.222000	59912	61389	+	cmeC	1-1478/1479	===============	0/0	99.93	84.03	AB894099:4218-5697	CmeC is the outer membrane channel protein of the CmeABC multidrug efflux complex.	cephalosporin;fluoroquinolone;fusidic_acid;macrolide
6163-1	NODE_3_length_163825_cov_15.222000	121600	122373	-	OXA-450	1-774/774	===============	0/0	100.00	99.74	KR061502.1:0-774	Assigned by Lahey's list of beta-lactamases no accessions or other information available	cephalosporin;penam
6163-2	NODE_4_length_162021_cov_15.913124	100493	101970	-	cmeC	1-1478/1479	===============	0/0	99.93	84.03	AB894099:4218-5697	CmeC is the outer membrane channel protein of the CmeABC multidrug efflux complex.	cephalosporin;fluoroquinolone;fusidic_acid;macrolide
6163-2	NODE_4_length_162021_cov_15.913124	101963	105085	-	cmeB	1-3123/3123	========/======	2/6	99.90	91.88	CP000768:1406494-1409617	CmeB is the inner membrane transporter the CmeABC multidrug efflux complex.	cephalosporin;fluoroquinolone;fusidic_acid;macrolide
6163-3	NODE_4_length_162021_cov_16.183625	100493	101970	-	cmeC	1-1478/1479	===============	0/0	99.93	84.03	AB894099:4218-5697	CmeC is the outer membrane channel protein of the CmeABC multidrug efflux complex.	cephalosporin;fluoroquinolone;fusidic_acid;macrolide
6163-3	NODE_4_length_162021_cov_16.183625	101963	105085	-	cmeB	1-3123/3123	========/======	2/6	99.90	91.88	CP000768:1406494-1409617	CmeB is the inner membrane transporter the CmeABC multidrug efflux complex.	cephalosporin;fluoroquinolone;fusidic_acid;macrolide
6163-4	NODE_10_length_68126_cov_16.670296	43622	45541	+	tetO	1-1920/1920	========/======	2/4	99.90	94.22	M18896.2:206-2126	TetO is a ribosomal protection protein. It is associated with conjugative plasmids.	tetracycline
6163-4	NODE_4_length_163825_cov_14.870380	41453	42226	+	OXA-450	1-774/774	===============	0/0	100.00	99.74	KR061502.1:0-774	Assigned by Lahey's list of beta-lactamases no accessions or other information available	cephalosporin;penam
6163-4	NODE_4_length_163825_cov_14.870380	102437	103914	-	cmeC	1-1478/1479	===============	0/0	99.93	84.03	AB894099:4218-5697	CmeC is the outer membrane channel protein of the CmeABC multidrug efflux complex.	cephalosporin;fluoroquinolone;fusidic_acid;macrolide
6163-4	NODE_4_length_163825_cov_14.870380	103907	107029	-	cmeB	1-3123/3123	========/======	2/6	99.90	87.68	CP000768:1406494-1409617	CmeB is the inner membrane transporter the CmeABC multidrug efflux complex.	cephalosporin;fluoroquinolone;fusidic_acid;macrolide
6163-5	NODE_4_length_162198_cov_14.635791	100670	102147	-	cmeC	1-1478/1479	===============	0/0	99.93	84.03	AB894099:4218-5697	CmeC is the outer membrane channel protein of the CmeABC multidrug efflux complex.	cephalosporin;fluoroquinolone;fusidic_acid;macrolide
6163-5	NODE_4_length_162198_cov_14.635791	102140	105262	-	cmeB	1-3123/3123	========/======	2/6	99.90	91.88	CP000768:1406494-1409617	CmeB is the inner membrane transporter the CmeABC multidrug efflux complex.	cephalosporin;fluoroquinolone;fusidic_acid;macrolide
6312	NODE_4_length_215133_cov_16.165617	93445	94218	+	OXA-450	1-774/774	===============	0/0	100.00	99.74	KR061502.1:0-774	Assigned by Lahey's list of beta-lactamases no accessions or other information available	cephalosporin;penam
6312	NODE_4_length_215133_cov_16.165617	153750	155227	-	cmeC	1-1478/1479	===============	0/0	99.93	83.97	AB894099:4218-5697	CmeC is the outer membrane channel protein of the CmeABC multidrug efflux complex.	cephalosporin;fluoroquinolone;fusidic_acid;macrolide
6312	NODE_4_length_215133_cov_16.165617	155220	158342	-	cmeB	1-3123/3123	========/======	4/8	99.87	89.99	CP000768:1406494-1409617	CmeB is the inner membrane transporter the CmeABC multidrug efflux complex.	cephalosporin;fluoroquinolone;fusidic_acid;macrolide
6312	NODE_5_length_145188_cov_16.281137	82507	84426	+	tetO	1-1920/1920	===============	0/0	100.00	99.32	M18896.2:206-2126	TetO is a ribosomal protection protein. It is associated with conjugative plasmids.	tetracycline
6314	NODE_4_length_162021_cov_15.421090	100493	101970	-	cmeC	1-1478/1479	===============	0/0	99.93	84.03	AB894099:4218-5697	CmeC is the outer membrane channel protein of the CmeABC multidrug efflux complex.	cephalosporin;fluoroquinolone;fusidic_acid;macrolide
6314	NODE_4_length_162021_cov_15.421090	101963	105085	-	cmeB	1-3123/3123	========/======	2/6	99.90	91.88	CP000768:1406494-1409617	CmeB is the inner membrane transporter the CmeABC multidrug efflux complex.	cephalosporin;fluoroquinolone;fusidic_acid;macrolide
8182-1	NODE_4_length_215194_cov_14.466876	56948	60070	+	cmeB	1-3123/3123	========/======	2/2	99.97	85.24	CP000768:1406494-1409617	CmeB is the inner membrane transporter the CmeABC multidrug efflux complex.	cephalosporin;fluoroquinolone;fusidic_acid;macrolide
8182-1	NODE_4_length_215194_cov_14.466876	60063	61540	+	cmeC	1-1478/1479	===============	0/0	99.93	83.97	AB894099:4218-5697	CmeC is the outer membrane channel protein of the CmeABC multidrug efflux complex.	cephalosporin;fluoroquinolone;fusidic_acid;macrolide
8182-1	NODE_4_length_215194_cov_14.466876	121063	121836	-	OXA-450	1-774/774	===============	0/0	100.00	99.61	KR061502.1:0-774	Assigned by Lahey's list of beta-lactamases no accessions or other information available	cephalosporin;penam
8182-1	NODE_5_length_171444_cov_15.400917	61606	63525	-	tetO	1-1920/1920	===============	0/0	100.00	99.27	M18896.2:206-2126	TetO is a ribosomal protection protein. It is associated with conjugative plasmids.	tetracycline
8182-2	NODE_4_length_215334_cov_14.192565	56948	60070	+	cmeB	1-3123/3123	========/======	2/2	99.97	85.24	CP000768:1406494-1409617	CmeB is the inner membrane transporter the CmeABC multidrug efflux complex.	cephalosporin;fluoroquinolone;fusidic_acid;macrolide
8182-2	NODE_4_length_215334_cov_14.192565	60063	61540	+	cmeC	1-1478/1479	===============	0/0	99.93	83.97	AB894099:4218-5697	CmeC is the outer membrane channel protein of the CmeABC multidrug efflux complex.	cephalosporin;fluoroquinolone;fusidic_acid;macrolide
8182-2	NODE_4_length_215334_cov_14.192565	121063	121836	-	OXA-450	1-774/774	===============	0/0	100.00	99.61	KR061502.1:0-774	Assigned by Lahey's list of beta-lactamases no accessions or other information available	cephalosporin;penam
8182-2	NODE_5_length_143274_cov_14.796511	79862	81781	+	tetO	1-1920/1920	===============	0/0	100.00	99.27	M18896.2:206-2126	TetO is a ribosomal protection protein. It is associated with conjugative plasmids.	tetracycline
8182-3	NODE_2_length_215334_cov_12.648411	56948	60070	+	cmeB	1-3123/3123	========/======	2/2	99.97	85.24	CP000768:1406494-1409617	CmeB is the inner membrane transporter the CmeABC multidrug efflux complex.	cephalosporin;fluoroquinolone;fusidic_acid;macrolide
8182-3	NODE_2_length_215334_cov_12.648411	60063	61540	+	cmeC	1-1478/1479	===============	0/0	99.93	83.97	AB894099:4218-5697	CmeC is the outer membrane channel protein of the CmeABC multidrug efflux complex.	cephalosporin;fluoroquinolone;fusidic_acid;macrolide
8182-3	NODE_2_length_215334_cov_12.648411	121063	121836	-	OXA-450	1-774/774	===============	0/0	100.00	99.61	KR061502.1:0-774	Assigned by Lahey's list of beta-lactamases no accessions or other information available	cephalosporin;penam
8182-3	NODE_4_length_146716_cov_12.930701	83192	85111	+	tetO	1-1920/1920	===============	0/0	100.00	99.27	M18896.2:206-2126	TetO is a ribosomal protection protein. It is associated with conjugative plasmids.	tetracycline
8182-4	NODE_4_length_171332_cov_14.018750	107920	109839	+	tetO	1-1920/1920	===============	0/0	100.00	99.27	M18896.2:206-2126	TetO is a ribosomal protection protein. It is associated with conjugative plasmids.	tetracycline
8182-4	NODE_5_length_162410_cov_13.270690	56948	60070	+	cmeB	1-3123/3123	========/======	2/2	99.97	85.24	CP000768:1406494-1409617	CmeB is the inner membrane transporter the CmeABC multidrug efflux complex.	cephalosporin;fluoroquinolone;fusidic_acid;macrolide
8182-4	NODE_5_length_162410_cov_13.270690	60063	61540	+	cmeC	1-1478/1479	===============	0/0	99.93	83.97	AB894099:4218-5697	CmeC is the outer membrane channel protein of the CmeABC multidrug efflux complex.	cephalosporin;fluoroquinolone;fusidic_acid;macrolide
8182-4	NODE_5_length_162410_cov_13.270690	121063	121836	-	OXA-450	1-774/774	===============	0/0	100.00	99.61	KR061502.1:0-774	Assigned by Lahey's list of beta-lactamases no accessions or other information available	cephalosporin;penam
8182-5	NODE_2_length_360602_cov_18.765192	81172	83091	+	tetO	1-1920/1920	===============	0/0	100.00	99.27	M18896.2:206-2126	TetO is a ribosomal protection protein. It is associated with conjugative plasmids.	tetracycline
8182-5	NODE_2_length_360602_cov_18.765192	238670	239443	+	OXA-450	1-774/774	===============	0/0	100.00	99.87	KR061502.1:0-774	Assigned by Lahey's list of beta-lactamases no accessions or other information available	cephalosporin;penam
8182-5	NODE_2_length_360602_cov_18.765192	298979	300456	-	cmeC	1-1478/1479	===============	0/0	99.93	83.90	AB894099:4218-5697	CmeC is the outer membrane channel protein of the CmeABC multidrug efflux complex.	cephalosporin;fluoroquinolone;fusidic_acid;macrolide
8182-5	NODE_2_length_360602_cov_18.765192	300449	303571	-	cmeB	1-3123/3123	========/======	2/2	99.97	85.28	CP000768:1406494-1409617	CmeB is the inner membrane transporter the CmeABC multidrug efflux complex.	cephalosporin;fluoroquinolone;fusidic_acid;macrolide
8183	NODE_4_length_215092_cov_24.619394	93257	94030	+	OXA-450	1-774/774	===============	0/0	100.00	99.61	KR061502.1:0-774	Assigned by Lahey's list of beta-lactamases no accessions or other information available	cephalosporin;penam
8183	NODE_4_length_215092_cov_24.619394	153553	155030	-	cmeC	1-1478/1479	===============	0/0	99.93	83.97	AB894099:4218-5697	CmeC is the outer membrane channel protein of the CmeABC multidrug efflux complex.	cephalosporin;fluoroquinolone;fusidic_acid;macrolide
8183	NODE_4_length_215092_cov_24.619394	155023	158145	-	cmeB	1-3123/3123	========/======	2/2	99.97	85.24	CP000768:1406494-1409617	CmeB is the inner membrane transporter the CmeABC multidrug efflux complex.	cephalosporin;fluoroquinolone;fusidic_acid;macrolide
8183	NODE_5_length_171331_cov_25.756058	107919	109838	+	tetO	1-1920/1920	===============	0/0	100.00	99.27	M18896.2:206-2126	TetO is a ribosomal protection protein. It is associated with conjugative plasmids.	tetracycline
8184-1	NODE_3_length_162698_cov_15.002349	40092	40865	+	OXA-450	1-774/774	===============	0/0	100.00	99.87	KR061502.1:0-774	Assigned by Lahey's list of beta-lactamases no accessions or other information available	cephalosporin;penam
8184-1	NODE_3_length_162698_cov_15.002349	101075	102552	-	cmeC	1-1478/1479	===============	0/0	99.93	83.90	AB894099:4218-5697	CmeC is the outer membrane channel protein of the CmeABC multidrug efflux complex.	cephalosporin;fluoroquinolone;fusidic_acid;macrolide
8184-1	NODE_3_length_162698_cov_15.002349	102545	105667	-	cmeB	1-3123/3123	========/======	2/2	99.97	85.28	CP000768:1406494-1409617	CmeB is the inner membrane transporter the CmeABC multidrug efflux complex.	cephalosporin;fluoroquinolone;fusidic_acid;macrolide
8184-2	NODE_3_length_162698_cov_15.442421	57032	60154	+	cmeB	1-3123/3123	========/======	2/2	99.97	85.28	CP000768:1406494-1409617	CmeB is the inner membrane transporter the CmeABC multidrug efflux complex.	cephalosporin;fluoroquinolone;fusidic_acid;macrolide
8184-2	NODE_3_length_162698_cov_15.442421	60147	61624	+	cmeC	1-1478/1479	===============	0/0	99.93	83.90	AB894099:4218-5697	CmeC is the outer membrane channel protein of the CmeABC multidrug efflux complex.	cephalosporin;fluoroquinolone;fusidic_acid;macrolide
8184-2	NODE_3_length_162698_cov_15.442421	121834	122607	-	OXA-450	1-774/774	===============	0/0	100.00	99.87	KR061502.1:0-774	Assigned by Lahey's list of beta-lactamases no accessions or other information available	cephalosporin;penam
8184-3	NODE_4_length_162658_cov_14.280900	40092	40865	+	OXA-450	1-774/774	===============	0/0	100.00	99.87	KR061502.1:0-774	Assigned by Lahey's list of beta-lactamases no accessions or other information available	cephalosporin;penam
8184-3	NODE_4_length_162658_cov_14.280900	101075	102552	-	cmeC	1-1478/1479	===============	0/0	99.93	83.90	AB894099:4218-5697	CmeC is the outer membrane channel protein of the CmeABC multidrug efflux complex.	cephalosporin;fluoroquinolone;fusidic_acid;macrolide
8184-3	NODE_4_length_162658_cov_14.280900	102545	105667	-	cmeB	1-3123/3123	========/======	2/2	99.97	85.28	CP000768:1406494-1409617	CmeB is the inner membrane transporter the CmeABC multidrug efflux complex.	cephalosporin;fluoroquinolone;fusidic_acid;macrolide
8184-4	NODE_2_length_302604_cov_14.303907	10796	12715	-	tetO	1-1920/1920	===============	0/0	100.00	99.32	M18896.2:206-2126	TetO is a ribosomal protection protein. It is associated with conjugative plasmids.	tetracycline
8184-4	NODE_5_length_152015_cov_15.172366	29330	30104	+	OXA-450	1-774/774	========/======	1/1	100.00	99.74	KR061502.1:0-774	Assigned by Lahey's list of beta-lactamases no accessions or other information available	cephalosporin;penam
8184-4	NODE_5_length_152015_cov_15.172366	88994	90472	-	cmeC	1-1479/1479	===============	0/0	100.00	98.85	AB894099:4218-5697	CmeC is the outer membrane channel protein of the CmeABC multidrug efflux complex.	cephalosporin;fluoroquinolone;fusidic_acid;macrolide
8184-4	NODE_5_length_152015_cov_15.172366	90465	93587	-	cmeB	1-3123/3123	========/======	2/6	99.90	95.58	CP000768:1406494-1409617	CmeB is the inner membrane transporter the CmeABC multidrug efflux complex.	cephalosporin;fluoroquinolone;fusidic_acid;macrolide
8184-4	NODE_5_length_152015_cov_15.172366	93587	94690	-	cmeA	1-1104/1104	===============	0/0	100.00	95.38	CP000768:1405391-1406495	CmeA is the membrane fusion protein of the CmeABC multidrug efflux complex.	cephalosporin;fluoroquinolone;fusidic_acid;macrolide
8184-4	NODE_5_length_152015_cov_15.172366	94784	95416	-	cmeR	1-633/633	===============	0/0	100.00	98.89	AL111168.1:337548-336915	CmeR is a repressor for the CmeABC multidrug efflux pump binding to the cmeABC promoter region.	cephalosporin;fluoroquinolone;fusidic_acid;macrolide
8184-5	NODE_3_length_162698_cov_16.141864	40092	40865	+	OXA-450	1-774/774	===============	0/0	100.00	99.87	KR061502.1:0-774	Assigned by Lahey's list of beta-lactamases no accessions or other information available	cephalosporin;penam
8184-5	NODE_3_length_162698_cov_16.141864	101075	102552	-	cmeC	1-1478/1479	===============	0/0	99.93	83.90	AB894099:4218-5697	CmeC is the outer membrane channel protein of the CmeABC multidrug efflux complex.	cephalosporin;fluoroquinolone;fusidic_acid;macrolide
8184-5	NODE_3_length_162698_cov_16.141864	102545	105667	-	cmeB	1-3123/3123	========/======	2/2	99.97	85.28	CP000768:1406494-1409617	CmeB is the inner membrane transporter the CmeABC multidrug efflux complex.	cephalosporin;fluoroquinolone;fusidic_acid;macrolide
8184-6	NODE_3_length_162698_cov_17.100135	40092	40865	+	OXA-450	1-774/774	===============	0/0	100.00	99.87	KR061502.1:0-774	Assigned by Lahey's list of beta-lactamases no accessions or other information available	cephalosporin;penam
8184-6	NODE_3_length_162698_cov_17.100135	101075	102552	-	cmeC	1-1478/1479	===============	0/0	99.93	83.90	AB894099:4218-5697	CmeC is the outer membrane channel protein of the CmeABC multidrug efflux complex.	cephalosporin;fluoroquinolone;fusidic_acid;macrolide
8184-6	NODE_3_length_162698_cov_17.100135	102545	105667	-	cmeB	1-3123/3123	========/======	2/2	99.97	85.28	CP000768:1406494-1409617	CmeB is the inner membrane transporter the CmeABC multidrug efflux complex.	cephalosporin;fluoroquinolone;fusidic_acid;macrolide
8184-7	NODE_3_length_162698_cov_16.764391	40092	40865	+	OXA-450	1-774/774	===============	0/0	100.00	99.87	KR061502.1:0-774	Assigned by Lahey's list of beta-lactamases no accessions or other information available	cephalosporin;penam
8184-7	NODE_3_length_162698_cov_16.764391	101075	102552	-	cmeC	1-1478/1479	===============	0/0	99.93	83.90	AB894099:4218-5697	CmeC is the outer membrane channel protein of the CmeABC multidrug efflux complex.	cephalosporin;fluoroquinolone;fusidic_acid;macrolide
8184-7	NODE_3_length_162698_cov_16.764391	102545	105667	-	cmeB	1-3123/3123	========/======	2/2	99.97	85.28	CP000768:1406494-1409617	CmeB is the inner membrane transporter the CmeABC multidrug efflux complex.	cephalosporin;fluoroquinolone;fusidic_acid;macrolide
8184-8	NODE_3_length_162698_cov_16.581899	57032	60154	+	cmeB	1-3123/3123	========/======	2/2	99.97	85.28	CP000768:1406494-1409617	CmeB is the inner membrane transporter the CmeABC multidrug efflux complex.	cephalosporin;fluoroquinolone;fusidic_acid;macrolide
8184-8	NODE_3_length_162698_cov_16.581899	60147	61624	+	cmeC	1-1478/1479	===============	0/0	99.93	83.90	AB894099:4218-5697	CmeC is the outer membrane channel protein of the CmeABC multidrug efflux complex.	cephalosporin;fluoroquinolone;fusidic_acid;macrolide
8184-8	NODE_3_length_162698_cov_16.581899	121834	122607	-	OXA-450	1-774/774	===============	0/0	100.00	99.87	KR061502.1:0-774	Assigned by Lahey's list of beta-lactamases no accessions or other information available	cephalosporin;penam
8184-9	NODE_3_length_162798_cov_10.112786	40142	40915	+	OXA-450	1-774/774	===============	0/0	100.00	99.87	KR061502.1:0-774	Assigned by Lahey's list of beta-lactamases no accessions or other information available	cephalosporin;penam
8184-9	NODE_3_length_162798_cov_10.112786	101125	102602	-	cmeC	1-1478/1479	===============	0/0	99.93	83.90	AB894099:4218-5697	CmeC is the outer membrane channel protein of the CmeABC multidrug efflux complex.	cephalosporin;fluoroquinolone;fusidic_acid;macrolide
8184-9	NODE_3_length_162798_cov_10.112786	102595	105717	-	cmeB	1-3123/3123	========/======	2/2	99.97	85.28	CP000768:1406494-1409617	CmeB is the inner membrane transporter the CmeABC multidrug efflux complex.	cephalosporin;fluoroquinolone;fusidic_acid;macrolide

## Sheet: ST7
Sample Id	Contig	Start	End	Strand	Gene	Coverage	Coverage_map	Gaps	%coverage	%identity	Accession	Product
10490-1	NODE_10_length_76484_cov_21.802494	1744	2518	+	Cj1420c	1-774/774	========/======	1/1	100.00	99.36	NP_282561	(Cj1420c) methyltransferase [Capsule biosynthesis and transport (CVF393)] [Campylobacter jejuni subsp. jejuni NCTC 11168]
10490-1	NODE_10_length_76484_cov_21.802494	2571	3332	+	Cj1419c	1-762/762	===============	0/0	100.00	97.77	NP_282560	(Cj1419c) methyltransferase [Capsule biosynthesis and transport (CVF393)] [Campylobacter jejuni subsp. jejuni NCTC 11168]
10490-1	NODE_10_length_76484_cov_21.802494	5677	6279	+	Cj1417c	1-603/603	===============	0/0	100.00	98.67	NP_282558	(Cj1417c) amidotransferase [Capsule biosynthesis and transport (CVF393)] [Campylobacter jejuni subsp. jejuni NCTC 11168]
10490-1	NODE_10_length_76484_cov_21.802494	6281	7042	+	Cj1416c	1-762/762	===============	0/0	100.00	99.87	NP_282557	(Cj1416c) sugar nucleotidyltransferase [Capsule (VF0323)] [Campylobacter jejuni subsp. jejuni NCTC 11168]
10490-1	NODE_10_length_76484_cov_21.802494	7032	7544	+	cysC	1-513/513	===============	0/0	100.00	100.00	NP_282556	(cysC) adenylylsulfate kinase [Capsule (VF0323)] [Campylobacter jejuni subsp. jejuni NCTC 11168]
10490-1	NODE_10_length_76484_cov_21.802494	7541	9610	+	kpsC	1-2070/2070	===============	0/0	100.00	100.00	NP_282555	(kpsC) capsule polysaccharide modification protein [Capsule (VF0323)] [Campylobacter jejuni subsp. jejuni NCTC 11168]
10490-1	NODE_10_length_76484_cov_21.802494	9607	10791	+	kpsS	1-1185/1185	===============	0/0	100.00	100.00	NP_282554	(kpsS) capsule polysaccharide modification protein [Capsule (VF0323)] [Campylobacter jejuni subsp. jejuni NCTC 11168]
10490-1	NODE_10_length_76484_cov_21.802494	14107	14643	-	fliL	1-537/537	===============	0/0	100.00	99.63	NP_282549	(fliL) flagellar basal body protein FliL [Flagella (VF0114)] [Campylobacter jejuni subsp. jejuni NCTC 11168]
10490-1	NODE_16_length_15350_cov_19.854956	1988	3949	-	pseD/maf2	1-1962/1962	===============	0/0	100.00	98.11	NP_282479	(pseD/maf2) motility accessory factor PseD [Pse5Ac7Ac Pse5Ac7Am Pse8OAc Pse5Am7AcGlnAc (AI151)] [Campylobacter jejuni subsp. jejuni NCTC 11168]
10490-1	NODE_16_length_15350_cov_19.854956	3937	4707	-	ptmA	1-771/771	===============	0/0	100.00	99.87	NP_282478	(ptmA) flagellin modification protein A [Flagella (VF0114)] [Campylobacter jejuni subsp. jejuni NCTC 11168]
10490-1	NODE_16_length_15350_cov_19.854956	4707	5414	-	ptmB	1-708/708	===============	0/0	100.00	99.86	NP_282477	(ptmB) acylneuraminate cytidylyltransferase [Flagella (VF0114)] [Campylobacter jejuni subsp. jejuni NCTC 11168]
10490-1	NODE_18_length_14470_cov_22.769644	265	930	-	hddC	1-666/666	===============	0/0	100.00	98.80	NP_282564	(hddC) D-glycero-D-manno-heptose 1-phosphate guanosyltransferase [Capsule (VF0323)] [Campylobacter jejuni subsp. jejuni NCTC 11168]
10490-1	NODE_18_length_14470_cov_22.769644	918	1523	-	gmhA2	1-606/606	===============	0/0	100.00	99.83	NP_282565	(gmhA2) phosphoheptose isomerase [Capsule (VF0323)] [Campylobacter jejuni subsp. jejuni NCTC 11168]
10490-1	NODE_18_length_14470_cov_22.769644	1511	2530	-	hddA	1-1020/1020	===============	0/0	100.00	95.00	NP_282566	(hddA) D-glycero-D-manno-heptose 7-phosphate kinase [Capsule (VF0323)] [Campylobacter jejuni subsp. jejuni NCTC 11168]
10490-1	NODE_18_length_14470_cov_22.769644	2601	3543	-	Cj1427c	1-942/942	========/======	1/1	100.00	96.50	NP_282568	(Cj1427c) sugar-nucleotide epimerase/dehydratease [Capsule (VF0323)] [Campylobacter jejuni subsp. jejuni NCTC 11168]
10490-1	NODE_18_length_14470_cov_22.769644	6604	7149	-	rfbC	1-546/546	========/======	2/4	99.63	81.57	NP_282571	(rfbC) dTDP-4-dehydrorhamnose 35-epimerase [Capsule (VF0323)] [Campylobacter jejuni subsp. jejuni NCTC 11168]
10490-1	NODE_1_length_554007_cov_20.544170	293	1324	-	pseI	1-1032/1032	===============	0/0	100.00	94.48	NP_282463	(pseI) N-acetylneuraminic acid synthetase [Pse5Ac7Ac Pse5Ac7Am Pse8OAc Pse5Am7AcGlnAc (AI151)] [Campylobacter jejuni subsp. jejuni NCTC 11168]
10490-1	NODE_1_length_554007_cov_20.544170	1580	2716	+	pseA	1-1137/1137	===============	0/0	100.00	98.94	NP_282462	(pseA) pseudaminic acid biosynthesis PseA protein [Pse5Ac7Ac Pse5Ac7Am Pse8OAc Pse5Am7AcGlnAc (AI151)] [Campylobacter jejuni subsp. jejuni NCTC 11168]
10490-1	NODE_1_length_554007_cov_20.544170	4030	4503	-	pseH	1-474/474	===============	0/0	100.00	93.67	NP_282459	(pseH) N-acetyltransferase [Flagella (VF0114)] [Campylobacter jejuni subsp. jejuni NCTC 11168]
10490-1	NODE_1_length_554007_cov_20.544170	4500	5324	-	pseG	1-825/825	===============	0/0	100.00	98.91	NP_282458	(pseG) UDP-24-diacetamido-246-trideoxy-beta-L-altropyranose hydrolase [Flagella (VF0114)] [Campylobacter jejuni subsp. jejuni NCTC 11168]
10490-1	NODE_1_length_554007_cov_20.544170	5308	6006	-	pseF	1-699/699	===============	0/0	100.00	99.86	NP_282457	(pseF) acylneuraminate cytidylyltransferase [Pse5Ac7Ac Pse5Ac7Am Pse8OAc Pse5Am7AcGlnAc (AI151)] [Campylobacter jejuni subsp. jejuni NCTC 11168]
10490-1	NODE_1_length_554007_cov_20.544170	21214	22344	-	pseC	1-1131/1131	===============	0/0	100.00	99.82	NP_282440	(pseC) C4 aminotransferase [Pse5Ac7Ac Pse5Ac7Am Pse8OAc Pse5Am7AcGlnAc (AI151)] [Campylobacter jejuni subsp. jejuni NCTC 11168]
10490-1	NODE_1_length_554007_cov_20.544170	22346	23350	-	pseB	1-1005/1005	===============	0/0	100.00	97.71	NP_282439	(pseB) UDP-GlcNAc-specific C46 dehydratase/C5 epimerase [Pse5Ac7Ac Pse5Ac7Am Pse8OAc Pse5Am7AcGlnAc (AI151)] [Campylobacter jejuni subsp. jejuni NCTC 11168]
10490-1	NODE_1_length_554007_cov_20.544170	57808	59082	-	porA	1-1275/1275	===============	0/0	100.00	97.80	NP_282406	(porA) major outer membrane protein [MOMP (VF0328)] [Campylobacter jejuni subsp. jejuni NCTC 11168]
10490-1	NODE_1_length_554007_cov_20.544170	77246	77566	-	ciaC	1-321/321	===============	0/0	100.00	99.38	YP_002344633	(ciaC) Campylobacter invasion antigen C [CiaC (VF0415)] [Campylobacter jejuni subsp. jejuni NCTC 11168]
10490-1	NODE_1_length_554007_cov_20.544170	140900	141667	+	fliR	1-768/768	===============	0/0	100.00	98.83	NP_282326	(fliR) flagellar biosynthetic protein FliR [Flagella (VF0114)] [Campylobacter jejuni subsp. jejuni NCTC 11168]
10490-1	NODE_1_length_554007_cov_20.544170	162723	163283	+	gmhB	1-561/561	===============	0/0	100.00	95.72	NP_282299	(gmhB) DD-heptose 17-bisphosphate phosphatase [LOS (CVF396)] [Campylobacter jejuni subsp. jejuni NCTC 11168]
10490-1	NODE_1_length_554007_cov_20.544170	163284	164237	+	hldD	1-954/954	===============	0/0	100.00	97.17	NP_282298	(hldD) ADP-glyceromanno-heptose 6-epimerase [LOS (VF0326)] [Campylobacter jejuni subsp. jejuni NCTC 11168]
10490-1	NODE_1_length_554007_cov_20.544170	164230	165615	+	hldE	1-1386/1386	===============	0/0	100.00	93.43	NP_282297	(hldE) bifunctional D-beta-D-heptose 7-phosphate kinase/D-beta-D-heptose 1-phosphate adenylyltransferase [LOS (VF0326)] [Campylobacter jejuni subsp. jejuni NCTC 11168]
10490-1	NODE_1_length_554007_cov_20.544170	165612	166172	+	gmhA	1-561/561	===============	0/0	100.00	93.94	NP_282296	(gmhA) phosphoheptose isomerase [LOS (VF0326)] [Campylobacter jejuni subsp. jejuni NCTC 11168]
10490-1	NODE_1_length_554007_cov_20.544170	166155	167112	-	waaF	1-958/960	===============	0/0	99.79	95.09	NP_282295	(waaF) heptosyltransferase II [LOS (VF0326)] [Campylobacter jejuni subsp. jejuni NCTC 11168]
10490-1	NODE_1_length_554007_cov_20.544170	167171	167956	+	waaV	1-786/825	===============	0/0	95.27	92.62	NP_282294	(waaV) glucosyltransferase [LOS (VF0326)] [Campylobacter jejuni subsp. jejuni NCTC 11168]
10490-1	NODE_1_length_554007_cov_20.544170	176686	178233	-	Cj1135	1-1548/1548	===============	0/0	100.00	94.90	NP_282283	(Cj1135) glucosyltransferase [LOS (VF0326)] [Campylobacter jejuni subsp. jejuni NCTC 11168]
10490-1	NODE_1_length_554007_cov_20.544170	178230	179117	-	htrB	1-888/888	===============	0/0	100.00	99.10	NP_282282	(htrB) lipid A biosynthesis lauroyl acyltransferase [LOS (VF0326)] [Campylobacter jejuni subsp. jejuni NCTC 11168]
10490-1	NODE_1_length_554007_cov_20.544170	179107	180135	-	waaC	1-1029/1029	===============	0/0	100.00	97.86	NP_282281	(waaC) heptosyltransferase I [LOS (VF0326)] [Campylobacter jejuni subsp. jejuni NCTC 11168]
10490-1	NODE_1_length_554007_cov_20.544170	195912	196304	+	cheY	1-393/393	===============	0/0	100.00	99.75	YP_002344511	(cheY) chemotaxis regulatory protein [Pse5Ac7Ac Pse5Ac7Am Pse8OAc Pse5Am7AcGlnAc (AI151)] [Campylobacter jejuni subsp. jejuni NCTC 11168]
10490-1	NODE_1_length_554007_cov_20.544170	236922	237311	-	fliW	1-390/390	===============	0/0	100.00	100.00	YP_002344468	(fliW) flagellar assembly protein FliW [Pse5Ac7Ac Pse5Ac7Am Pse8OAc Pse5Am7AcGlnAc (AI151)] [Campylobacter jejuni subsp. jejuni NCTC 11168]
10490-1	NODE_1_length_554007_cov_20.544170	289128	289643	+	flgP	1-516/516	===============	0/0	100.00	98.06	YP_002344421	(flgP) required for flagellar motility [Pse5Ac7Ac Pse5Ac7Am Pse8OAc Pse5Am7AcGlnAc (AI151)] [Campylobacter jejuni subsp. jejuni NCTC 11168]
10490-1	NODE_1_length_554007_cov_20.544170	289619	290068	+	flgQ	1-450/450	===============	0/0	100.00	98.89	YP_002344420	(flgQ) required for flagellar motility [Pse5Ac7Ac Pse5Ac7Am Pse8OAc Pse5Am7AcGlnAc (AI151)] [Campylobacter jejuni subsp. jejuni NCTC 11168]
10490-1	NODE_1_length_554007_cov_20.544170	290125	291426	+	flgR	1-1302/1302	===============	0/0	100.00	99.00	NP_282174	(flgR) sigma-54 associated transcriptional activator [Pse5Ac7Ac Pse5Ac7Am Pse8OAc Pse5Am7AcGlnAc (AI151)] [Campylobacter jejuni subsp. jejuni NCTC 11168]
10490-1	NODE_1_length_554007_cov_20.544170	328934	330052	-	jlpA	1-1119/1119	===============	0/0	100.00	98.03	NP_282133	(jlpA) lipoprotein [JlpA (VF0329)] [Campylobacter jejuni subsp. jejuni NCTC 11168]
10490-1	NODE_1_length_554007_cov_20.544170	390014	390793	+	pebA	1-780/780	===============	0/0	100.00	99.61	NP_282073	(pebA) bifunctional adhesin/ABC transporter aspartate/glutamate-binding protein [PEB1 (VF0327)] [Campylobacter jejuni subsp. jejuni NCTC 11168]
10490-1	NODE_1_length_554007_cov_20.544170	396225	398057	+	ciaB	1-1833/1833	===============	0/0	100.00	99.24	NP_282066	(ciaB) invasion antigen CiaB [CiaB (VF0324)] [Campylobacter jejuni subsp. jejuni NCTC 11168]
10490-1	NODE_1_length_554007_cov_20.544170	421993	424245	+	flaD	1-2253/2253	===============	0/0	100.00	99.96	NP_282040	(flaD) flagellin [Flagella (VF0114)] [Campylobacter jejuni subsp. jejuni NCTC 11168]
10490-1	NODE_1_length_554007_cov_20.544170	428125	430299	+	flhA	1-2175/2175	===============	0/0	100.00	100.00	NP_282036	(flhA) flagellar biosynthesis protein FlhA [Flagella (VF0114)] [Campylobacter jejuni subsp. jejuni NCTC 11168]
10490-1	NODE_1_length_554007_cov_20.544170	479835	480569	+	fliP	1-735/735	===============	0/0	100.00	100.00	NP_281981	(fliP) flagellar biosynthesis protein FliP [Flagella (VF0114)] [Campylobacter jejuni subsp. jejuni NCTC 11168]
10490-1	NODE_1_length_554007_cov_20.544170	504231	505250	-	flgS	1-1020/1020	===============	0/0	100.00	100.00	YP_002344200	(flgS) signal transduction histidine kinase [Pse5Ac7Ac Pse5Ac7Am Pse8OAc Pse5Am7AcGlnAc (AI151)] [Campylobacter jejuni subsp. jejuni NCTC 11168]
10490-1	NODE_1_length_554007_cov_20.544170	528476	529138	+	flgA	1-663/663	===============	0/0	100.00	98.49	YP_002344176	(flgA) flagellar basal body P-ring biosynthesis protein FlgA [Pse5Ac7Ac Pse5Ac7Am Pse8OAc Pse5Am7AcGlnAc (AI151)] [Campylobacter jejuni subsp. jejuni NCTC 11168]
10490-1	NODE_26_length_2409_cov_24.881683	402	2288	-	pseE/maf5	1-1887/1887	===============	0/0	100.00	99.20	NP_282483	(pseE/maf5) motility accessory factor PseE [Pse5Ac7Ac Pse5Ac7Am Pse8OAc Pse5Am7AcGlnAc (AI151)] [Campylobacter jejuni subsp. jejuni NCTC 11168]
10490-1	NODE_2_length_150528_cov_21.621771	73261	73569	-	fliN	1-309/309	===============	0/0	100.00	99.03	NP_281542	(fliN) flagellar motor switch protein FliN [Flagella (VF0114)] [Campylobacter jejuni subsp. jejuni NCTC 11168]
10490-1	NODE_2_length_150528_cov_21.621771	89100	89876	+	motA	1-777/777	===============	0/0	100.00	98.71	NP_281528	(motA) flagellar motor protein MotA [Flagella (VF0114)] [Campylobacter jejuni subsp. jejuni NCTC 11168]
10490-1	NODE_2_length_150528_cov_21.621771	89879	90622	+	motB	1-744/744	===============	0/0	100.00	99.87	NP_281527	(motB) flagellar motor protein MotB [Flagella (VF0114)] [Campylobacter jejuni subsp. jejuni NCTC 11168]
10490-1	NODE_2_length_150528_cov_21.621771	90628	91716	-	flhB	1-1089/1089	===============	0/0	100.00	100.00	NP_281526	(flhB) flagellar biosynthetic protein [Flagella (VF0114)] [Campylobacter jejuni subsp. jejuni NCTC 11168]
10490-1	NODE_2_length_150528_cov_21.621771	102808	103638	-	fliH	1-831/831	===============	0/0	100.00	99.76	NP_281511	(fliH) flagellar assembly protein H [Flagella (VF0114)] [Campylobacter jejuni subsp. jejuni NCTC 11168]
10490-1	NODE_2_length_150528_cov_21.621771	103646	104674	-	fliG	1-1029/1029	===============	0/0	100.00	100.00	NP_281510	(fliG) flagellar motor switch protein G [Flagella (VF0114)] [Campylobacter jejuni subsp. jejuni NCTC 11168]
10490-1	NODE_2_length_150528_cov_21.621771	104674	106356	-	fliF	1-1683/1683	===============	0/0	100.00	100.00	NP_281509	(fliF) flagellar M-ring protein FliF [Flagella (VF0114)] [Campylobacter jejuni subsp. jejuni NCTC 11168]
10490-1	NODE_2_length_150528_cov_21.621771	130593	131549	+	cheV	1-957/957	===============	0/0	100.00	99.90	YP_002343726	(cheV) chemotaxis protein [Pse5Ac7Ac Pse5Ac7Am Pse8OAc Pse5Am7AcGlnAc (AI151)] [Campylobacter jejuni subsp. jejuni NCTC 11168]
10490-1	NODE_2_length_150528_cov_21.621771	131553	133862	+	cheA	1-2310/2310	===============	0/0	100.00	99.83	YP_002343725	(cheA) chemotaxis histidine kinase [Pse5Ac7Ac Pse5Ac7Am Pse8OAc Pse5Am7AcGlnAc (AI151)] [Campylobacter jejuni subsp. jejuni NCTC 11168]
10490-1	NODE_2_length_150528_cov_21.621771	133867	134388	+	cheW	1-522/522	===============	0/0	100.00	100.00	YP_002343724	(cheW) chemotaxis protein [Pse5Ac7Ac Pse5Ac7Am Pse8OAc Pse5Am7AcGlnAc (AI151)] [Campylobacter jejuni subsp. jejuni NCTC 11168]
10490-1	NODE_3_length_128773_cov_21.344130	30512	30808	-	fliE	1-297/297	===============	0/0	100.00	100.00	NP_281710	(fliE) flagellar hook-basal body complex protein FliE [Flagella (VF0114)] [Campylobacter jejuni subsp. jejuni NCTC 11168]
10490-1	NODE_3_length_128773_cov_21.344130	30815	31309	-	flgC	1-495/495	===============	0/0	100.00	100.00	NP_281711	(flgC) flagellar basal body rod protein FlgC [Flagella (VF0114)] [Campylobacter jejuni subsp. jejuni NCTC 11168]
10490-1	NODE_3_length_128773_cov_21.344130	31319	31750	-	flgB	1-432/432	===============	0/0	100.00	100.00	NP_281712	(flgB) flagellar basal body rod protein FlgB [Flagella (VF0114)] [Campylobacter jejuni subsp. jejuni NCTC 11168]
10490-1	NODE_3_length_128773_cov_21.344130	51540	51905	+	flaG	1-366/366	===============	0/0	100.00	98.91	NP_281731	(flaG) flagellar protein FlaG [Flagella (VF0114)] [Campylobacter jejuni subsp. jejuni NCTC 11168]
10490-1	NODE_3_length_128773_cov_21.344130	51908	53839	+	fliD	1-1929/1929	========/======	1/3	100.00	98.45	NP_281732	(fliD) flagellar capping protein FliD [Flagella (VF0114)] [Campylobacter jejuni subsp. jejuni NCTC 11168]
10490-1	NODE_3_length_128773_cov_21.344130	53851	54237	+	fliS	1-387/387	===============	0/0	100.00	100.00	NP_281733	(fliS) flagellar protein FliS [Flagella (VF0114)] [Campylobacter jejuni subsp. jejuni NCTC 11168]
10490-1	NODE_4_length_111999_cov_22.268852	77393	78352	+	cadF	1-960/960	===============	0/0	100.00	100.00	NP_282616	(cadF) outer membrane fibronectin-binding protein [CadF (VF0322)] [Campylobacter jejuni subsp. jejuni NCTC 11168]
10490-1	NODE_4_length_111999_cov_22.268852	89832	91658	-	flgK	1-1827/1827	===============	0/0	100.00	99.84	NP_282606	(flgK) flagellar hook-associated protein 1 FlgK [Flagella (VF0114)] [Campylobacter jejuni subsp. jejuni NCTC 11168]
10490-1	NODE_4_length_111999_cov_22.268852	92145	92342	-	flgM	1-198/198	===============	0/0	100.00	98.99	YP_002344846	(flgM) negative regulator of flagellin synthesis [Pse5Ac7Ac Pse5Ac7Am Pse8OAc Pse5Am7AcGlnAc (AI151)] [Campylobacter jejuni subsp. jejuni NCTC 11168]
10490-1	NODE_4_length_111999_cov_22.268852	92405	92746	-	flgJ	1-342/342	===============	0/0	100.00	99.12	YP_002344845	(flgJ) flagellar rod assembly protein/muramidase FlgJ [Pse5Ac7Ac Pse5Ac7Am Pse8OAc Pse5Am7AcGlnAc (AI151)] [Campylobacter jejuni subsp. jejuni NCTC 11168]
10490-1	NODE_4_length_111999_cov_22.268852	92746	93792	-	flgI	1-1047/1047	===============	0/0	100.00	99.24	NP_282602	(flgI) flagellar P-ring protein precursor FlgI [Flagella (VF0114)] [Campylobacter jejuni subsp. jejuni NCTC 11168]
10490-1	NODE_4_length_111999_cov_22.268852	104557	105339	+	kpsM	1-783/783	===============	0/0	100.00	100.00	NP_282588	(kpsM) capsule polysaccharide export system inner membrane protein [Capsule (VF0323)] [Campylobacter jejuni subsp. jejuni NCTC 11168]
10490-1	NODE_4_length_111999_cov_22.268852	105336	105998	+	kpsT	1-663/663	===============	0/0	100.00	100.00	NP_282587	(kpsT) capsule polysaccharide export ATP-binding protein [Capsule (VF0323)] [Campylobacter jejuni subsp. jejuni NCTC 11168]
10490-1	NODE_4_length_111999_cov_22.268852	105998	107116	+	kpsE	1-1119/1119	===============	0/0	100.00	98.93	NP_282586	(kpsE) capsule polysaccharide export system inner membrane protein [Capsule (VF0323)] [Campylobacter jejuni subsp. jejuni NCTC 11168]
10490-1	NODE_4_length_111999_cov_22.268852	107118	108776	+	kpsD	1-1659/1659	===============	0/0	100.00	99.40	NP_282585	(kpsD) capsule polysaccharide export system periplasmic protein [Capsule (VF0323)] [Campylobacter jejuni subsp. jejuni NCTC 11168]
10490-1	NODE_4_length_111999_cov_22.268852	108786	109729	+	kpsF	1-944/948	===============	0/0	99.58	95.44	NP_282584	(kpsF) D-arabinose 5-phosphate isomerase [Capsule (VF0323)] [Campylobacter jejuni subsp. jejuni NCTC 11168]
10490-1	NODE_5_length_106778_cov_20.711086	34700	35950	+	rpoN	1-1251/1251	===============	0/0	100.00	98.32	YP_002344093	(rpoN) RNA polymerase factor sigma-54 [Pse5Ac7Ac Pse5Ac7Am Pse8OAc Pse5Am7AcGlnAc (AI151)] [Campylobacter jejuni subsp. jejuni NCTC 11168]
10490-1	NODE_5_length_106778_cov_20.711086	51676	52374	-	flgH	1-699/699	===============	0/0	100.00	98.57	NP_281859	(flgH) flagellar L-ring protein precursor FlgH [Flagella (VF0114)] [Campylobacter jejuni subsp. jejuni NCTC 11168]
10490-1	NODE_5_length_106778_cov_20.711086	65776	66588	+	flgF	1-813/813	===============	0/0	100.00	99.26	NP_281869	(flgF) flagellar basal-body rod protein [Flagella (VF0114)] [Campylobacter jejuni subsp. jejuni NCTC 11168]
10490-1	NODE_5_length_106778_cov_20.711086	66619	67410	+	flgG	1-792/792	===============	0/0	100.00	99.12	NP_281870	(flgG) flagellar basal-body rod protein FlgG [Flagella (VF0114)] [Campylobacter jejuni subsp. jejuni NCTC 11168]
10490-1	NODE_5_length_106778_cov_20.711086	86804	87553	-	flaC	1-750/750	===============	0/0	100.00	99.60	NP_281892	(flaC) flagellin [Flagella (VF0114)] [Campylobacter jejuni subsp. jejuni NCTC 11168]
10490-1	NODE_6_length_104868_cov_22.422060	16928	18721	+	fliK	1-1797/1797	========/======	1/3	99.83	99.72	NP_281263	(fliK) flagellar hook-length control protein FliK [Pse5Ac7Ac Pse5Ac7Am Pse8OAc Pse5Am7AcGlnAc (AI151)] [Campylobacter jejuni subsp. jejuni NCTC 11168]
10490-1	NODE_6_length_104868_cov_22.422060	18775	19659	+	flgD	1-885/885	===============	0/0	100.00	100.00	NP_281264	(flgD) flagellar basal-body rod modification protein FlgD [Flagella (VF0114)] [Campylobacter jejuni subsp. jejuni NCTC 11168]
10490-1	NODE_6_length_104868_cov_22.422060	19663	21300	+	flgE	1-1638/1638	===============	0/0	100.00	100.00	NP_281265	(flgE) flagellar hook protein FlgE [Flagella (VF0114)] [Campylobacter jejuni subsp. jejuni NCTC 11168]
10490-1	NODE_6_length_104868_cov_22.422060	30816	31658	-	fliY	1-843/843	===============	0/0	100.00	100.00	NP_281274	(fliY) flagellar motor switch protein FliY [Flagella (VF0114)] [Campylobacter jejuni subsp. jejuni NCTC 11168]
10490-1	NODE_6_length_104868_cov_22.422060	31655	32734	-	fliM	1-1080/1080	===============	0/0	100.00	99.81	NP_281275	(fliM) flagellar motor switch protein FliM [Flagella (VF0114)] [Campylobacter jejuni subsp. jejuni NCTC 11168]
10490-1	NODE_6_length_104868_cov_22.422060	32734	33450	-	fliA	1-717/717	===============	0/0	100.00	100.00	NP_281276	(fliA) flagellar biosynthesis sigma factor [Flagella (VF0114)] [Campylobacter jejuni subsp. jejuni NCTC 11168]
10490-1	NODE_6_length_104868_cov_22.422060	33782	34648	-	flhG	1-867/867	===============	0/0	100.00	99.89	NP_281278	(flhG) ATP-binding protein [Flagella (CVF397)] [Campylobacter jejuni subsp. jejuni NCTC 11168]
10490-1	NODE_6_length_104868_cov_22.422060	34641	36095	-	flhF	1-1455/1455	===============	0/0	100.00	99.72	NP_281279	(flhF) flagellar biosynthesis regulator FlhF [Flagella (VF0114)] [Campylobacter jejuni subsp. jejuni NCTC 11168]
10490-1	NODE_6_length_104868_cov_22.422060	46213	46782	-	cdtC	1-570/570	===============	0/0	100.00	100.00	NP_281290	(cdtC) cytolethal distending toxin C [CDT (VF0115)] [Campylobacter jejuni subsp. jejuni NCTC 11168]
10490-1	NODE_6_length_104868_cov_22.422060	46793	47590	-	cdtB	1-798/798	===============	0/0	100.00	100.00	NP_281291	(cdtB) cytolethal distending toxin B [CDT (VF0115)] [Campylobacter jejuni subsp. jejuni NCTC 11168]
10490-1	NODE_6_length_104868_cov_22.422060	47587	48393	-	cdtA	1-807/807	===============	0/0	100.00	100.00	NP_281292	(cdtA) cytolethal distending toxin A [CDT (VF0115)] [Campylobacter jejuni subsp. jejuni NCTC 11168]
10490-1	NODE_7_length_103241_cov_22.187753	180	2546	-	pflA	1-2367/2367	===============	0/0	100.00	99.62	NP_282693	(pflA) paralysed flagellum protein [Flagella (VF0114)] [Campylobacter jejuni subsp. jejuni NCTC 11168]
10490-1	NODE_7_length_103241_cov_22.187753	101981	102250	+	fliQ	1-270/270	===============	0/0	100.00	100.00	NP_282802	(fliQ) flagellar biosynthesis protein FliQ [Flagella (VF0114)] [Campylobacter jejuni subsp. jejuni NCTC 11168]
10490-1	NODE_8_length_89851_cov_21.673354	2831	4369	-	eptC	1-1539/1539	===============	0/0	100.00	97.60	YP_002343698	(eptC) phosphoethanolamine transferase [Pse5Ac7Ac Pse5Ac7Am Pse8OAc Pse5Am7AcGlnAc (AI151)] [Campylobacter jejuni subsp. jejuni NCTC 11168]
10490-1	NODE_8_length_89851_cov_21.673354	46854	48239	-	fliI	1-1386/1386	===============	0/0	100.00	99.93	NP_281405	(fliI) flagellum-specific ATP synthase FliI [Flagella (VF0114)] [Campylobacter jejuni subsp. jejuni NCTC 11168]
10490-1	NODE_9_length_79459_cov_23.059119	37178	39775	-	flgE	1-2598/2598	===============	0/0	100.00	98.15	NP_282855	(flgE) flagellar hook protein [Flagella (VF0114)] [Campylobacter jejuni subsp. jejuni NCTC 11168]
10490-2	NODE_10_length_79459_cov_22.461592	39685	42282	+	flgE	1-2598/2598	===============	0/0	100.00	98.15	NP_282855	(flgE) flagellar hook protein [Flagella (VF0114)] [Campylobacter jejuni subsp. jejuni NCTC 11168]
10490-2	NODE_17_length_14470_cov_22.769853	7322	7867	+	rfbC	1-546/546	========/======	2/4	99.63	81.57	NP_282571	(rfbC) dTDP-4-dehydrorhamnose 35-epimerase [Capsule (VF0323)] [Campylobacter jejuni subsp. jejuni NCTC 11168]
10490-2	NODE_17_length_14470_cov_22.769853	10928	11870	+	Cj1427c	1-942/942	========/======	1/1	100.00	96.50	NP_282568	(Cj1427c) sugar-nucleotide epimerase/dehydratease [Capsule (VF0323)] [Campylobacter jejuni subsp. jejuni NCTC 11168]
10490-2	NODE_17_length_14470_cov_22.769853	11941	12960	+	hddA	1-1020/1020	===============	0/0	100.00	95.00	NP_282566	(hddA) D-glycero-D-manno-heptose 7-phosphate kinase [Capsule (VF0323)] [Campylobacter jejuni subsp. jejuni NCTC 11168]
10490-2	NODE_17_length_14470_cov_22.769853	12948	13553	+	gmhA2	1-606/606	===============	0/0	100.00	99.83	NP_282565	(gmhA2) phosphoheptose isomerase [Capsule (VF0323)] [Campylobacter jejuni subsp. jejuni NCTC 11168]
10490-2	NODE_17_length_14470_cov_22.769853	13541	14206	+	hddC	1-666/666	===============	0/0	100.00	98.80	NP_282564	(hddC) D-glycero-D-manno-heptose 1-phosphate guanosyltransferase [Capsule (VF0323)] [Campylobacter jejuni subsp. jejuni NCTC 11168]
10490-2	NODE_18_length_12668_cov_19.584882	9712	10419	+	ptmB	1-708/708	===============	0/0	100.00	99.86	NP_282477	(ptmB) acylneuraminate cytidylyltransferase [Flagella (VF0114)] [Campylobacter jejuni subsp. jejuni NCTC 11168]
10490-2	NODE_18_length_12668_cov_19.584882	10419	11189	+	ptmA	1-771/771	===============	0/0	100.00	99.87	NP_282478	(ptmA) flagellin modification protein A [Flagella (VF0114)] [Campylobacter jejuni subsp. jejuni NCTC 11168]
10490-2	NODE_1_length_553831_cov_21.042351	116	1147	-	pseI	1-1032/1032	===============	0/0	100.00	94.48	NP_282463	(pseI) N-acetylneuraminic acid synthetase [Pse5Ac7Ac Pse5Ac7Am Pse8OAc Pse5Am7AcGlnAc (AI151)] [Campylobacter jejuni subsp. jejuni NCTC 11168]
10490-2	NODE_1_length_553831_cov_21.042351	1403	2539	+	pseA	1-1137/1137	===============	0/0	100.00	98.94	NP_282462	(pseA) pseudaminic acid biosynthesis PseA protein [Pse5Ac7Ac Pse5Ac7Am Pse8OAc Pse5Am7AcGlnAc (AI151)] [Campylobacter jejuni subsp. jejuni NCTC 11168]
10490-2	NODE_1_length_553831_cov_21.042351	3853	4326	-	pseH	1-474/474	===============	0/0	100.00	93.67	NP_282459	(pseH) N-acetyltransferase [Flagella (VF0114)] [Campylobacter jejuni subsp. jejuni NCTC 11168]
10490-2	NODE_1_length_553831_cov_21.042351	4323	5147	-	pseG	1-825/825	===============	0/0	100.00	98.91	NP_282458	(pseG) UDP-24-diacetamido-246-trideoxy-beta-L-altropyranose hydrolase [Flagella (VF0114)] [Campylobacter jejuni subsp. jejuni NCTC 11168]
10490-2	NODE_1_length_553831_cov_21.042351	5131	5829	-	pseF	1-699/699	===============	0/0	100.00	99.86	NP_282457	(pseF) acylneuraminate cytidylyltransferase [Pse5Ac7Ac Pse5Ac7Am Pse8OAc Pse5Am7AcGlnAc (AI151)] [Campylobacter jejuni subsp. jejuni NCTC 11168]
10490-2	NODE_1_length_553831_cov_21.042351	21038	22168	-	pseC	1-1131/1131	===============	0/0	100.00	99.82	NP_282440	(pseC) C4 aminotransferase [Pse5Ac7Ac Pse5Ac7Am Pse8OAc Pse5Am7AcGlnAc (AI151)] [Campylobacter jejuni subsp. jejuni NCTC 11168]
10490-2	NODE_1_length_553831_cov_21.042351	22170	23174	-	pseB	1-1005/1005	===============	0/0	100.00	97.71	NP_282439	(pseB) UDP-GlcNAc-specific C46 dehydratase/C5 epimerase [Pse5Ac7Ac Pse5Ac7Am Pse8OAc Pse5Am7AcGlnAc (AI151)] [Campylobacter jejuni subsp. jejuni NCTC 11168]
10490-2	NODE_1_length_553831_cov_21.042351	57632	58906	-	porA	1-1275/1275	===============	0/0	100.00	97.80	NP_282406	(porA) major outer membrane protein [MOMP (VF0328)] [Campylobacter jejuni subsp. jejuni NCTC 11168]
10490-2	NODE_1_length_553831_cov_21.042351	77070	77390	-	ciaC	1-321/321	===============	0/0	100.00	99.38	YP_002344633	(ciaC) Campylobacter invasion antigen C [CiaC (VF0415)] [Campylobacter jejuni subsp. jejuni NCTC 11168]
10490-2	NODE_1_length_553831_cov_21.042351	140724	141491	+	fliR	1-768/768	===============	0/0	100.00	98.83	NP_282326	(fliR) flagellar biosynthetic protein FliR [Flagella (VF0114)] [Campylobacter jejuni subsp. jejuni NCTC 11168]
10490-2	NODE_1_length_553831_cov_21.042351	162547	163107	+	gmhB	1-561/561	===============	0/0	100.00	95.72	NP_282299	(gmhB) DD-heptose 17-bisphosphate phosphatase [LOS (CVF396)] [Campylobacter jejuni subsp. jejuni NCTC 11168]
10490-2	NODE_1_length_553831_cov_21.042351	163108	164061	+	hldD	1-954/954	===============	0/0	100.00	97.17	NP_282298	(hldD) ADP-glyceromanno-heptose 6-epimerase [LOS (VF0326)] [Campylobacter jejuni subsp. jejuni NCTC 11168]
10490-2	NODE_1_length_553831_cov_21.042351	164054	165439	+	hldE	1-1386/1386	===============	0/0	100.00	93.43	NP_282297	(hldE) bifunctional D-beta-D-heptose 7-phosphate kinase/D-beta-D-heptose 1-phosphate adenylyltransferase [LOS (VF0326)] [Campylobacter jejuni subsp. jejuni NCTC 11168]
10490-2	NODE_1_length_553831_cov_21.042351	165436	165996	+	gmhA	1-561/561	===============	0/0	100.00	93.94	NP_282296	(gmhA) phosphoheptose isomerase [LOS (VF0326)] [Campylobacter jejuni subsp. jejuni NCTC 11168]
10490-2	NODE_1_length_553831_cov_21.042351	165979	166936	-	waaF	1-958/960	===============	0/0	99.79	95.09	NP_282295	(waaF) heptosyltransferase II [LOS (VF0326)] [Campylobacter jejuni subsp. jejuni NCTC 11168]
10490-2	NODE_1_length_553831_cov_21.042351	166995	167780	+	waaV	1-786/825	===============	0/0	95.27	92.62	NP_282294	(waaV) glucosyltransferase [LOS (VF0326)] [Campylobacter jejuni subsp. jejuni NCTC 11168]
10490-2	NODE_1_length_553831_cov_21.042351	176510	178057	-	Cj1135	1-1548/1548	===============	0/0	100.00	94.90	NP_282283	(Cj1135) glucosyltransferase [LOS (VF0326)] [Campylobacter jejuni subsp. jejuni NCTC 11168]
10490-2	NODE_1_length_553831_cov_21.042351	178054	178941	-	htrB	1-888/888	===============	0/0	100.00	99.10	NP_282282	(htrB) lipid A biosynthesis lauroyl acyltransferase [LOS (VF0326)] [Campylobacter jejuni subsp. jejuni NCTC 11168]
10490-2	NODE_1_length_553831_cov_21.042351	178931	179959	-	waaC	1-1029/1029	===============	0/0	100.00	97.86	NP_282281	(waaC) heptosyltransferase I [LOS (VF0326)] [Campylobacter jejuni subsp. jejuni NCTC 11168]
10490-2	NODE_1_length_553831_cov_21.042351	195736	196128	+	cheY	1-393/393	===============	0/0	100.00	99.75	YP_002344511	(cheY) chemotaxis regulatory protein [Pse5Ac7Ac Pse5Ac7Am Pse8OAc Pse5Am7AcGlnAc (AI151)] [Campylobacter jejuni subsp. jejuni NCTC 11168]
10490-2	NODE_1_length_553831_cov_21.042351	236746	237135	-	fliW	1-390/390	===============	0/0	100.00	100.00	YP_002344468	(fliW) flagellar assembly protein FliW [Pse5Ac7Ac Pse5Ac7Am Pse8OAc Pse5Am7AcGlnAc (AI151)] [Campylobacter jejuni subsp. jejuni NCTC 11168]
10490-2	NODE_1_length_553831_cov_21.042351	288952	289467	+	flgP	1-516/516	===============	0/0	100.00	98.06	YP_002344421	(flgP) required for flagellar motility [Pse5Ac7Ac Pse5Ac7Am Pse8OAc Pse5Am7AcGlnAc (AI151)] [Campylobacter jejuni subsp. jejuni NCTC 11168]
10490-2	NODE_1_length_553831_cov_21.042351	289443	289892	+	flgQ	1-450/450	===============	0/0	100.00	98.89	YP_002344420	(flgQ) required for flagellar motility [Pse5Ac7Ac Pse5Ac7Am Pse8OAc Pse5Am7AcGlnAc (AI151)] [Campylobacter jejuni subsp. jejuni NCTC 11168]
10490-2	NODE_1_length_553831_cov_21.042351	289949	291250	+	flgR	1-1302/1302	===============	0/0	100.00	99.00	NP_282174	(flgR) sigma-54 associated transcriptional activator [Pse5Ac7Ac Pse5Ac7Am Pse8OAc Pse5Am7AcGlnAc (AI151)] [Campylobacter jejuni subsp. jejuni NCTC 11168]
10490-2	NODE_1_length_553831_cov_21.042351	328758	329876	-	jlpA	1-1119/1119	===============	0/0	100.00	98.03	NP_282133	(jlpA) lipoprotein [JlpA (VF0329)] [Campylobacter jejuni subsp. jejuni NCTC 11168]
10490-2	NODE_1_length_553831_cov_21.042351	389838	390617	+	pebA	1-780/780	===============	0/0	100.00	99.61	NP_282073	(pebA) bifunctional adhesin/ABC transporter aspartate/glutamate-binding protein [PEB1 (VF0327)] [Campylobacter jejuni subsp. jejuni NCTC 11168]
10490-2	NODE_1_length_553831_cov_21.042351	396049	397881	+	ciaB	1-1833/1833	===============	0/0	100.00	99.24	NP_282066	(ciaB) invasion antigen CiaB [CiaB (VF0324)] [Campylobacter jejuni subsp. jejuni NCTC 11168]
10490-2	NODE_1_length_553831_cov_21.042351	421817	424069	+	flaD	1-2253/2253	===============	0/0	100.00	99.96	NP_282040	(flaD) flagellin [Flagella (VF0114)] [Campylobacter jejuni subsp. jejuni NCTC 11168]
10490-2	NODE_1_length_553831_cov_21.042351	427949	430123	+	flhA	1-2175/2175	===============	0/0	100.00	100.00	NP_282036	(flhA) flagellar biosynthesis protein FlhA [Flagella (VF0114)] [Campylobacter jejuni subsp. jejuni NCTC 11168]
10490-2	NODE_1_length_553831_cov_21.042351	479659	480393	+	fliP	1-735/735	===============	0/0	100.00	100.00	NP_281981	(fliP) flagellar biosynthesis protein FliP [Flagella (VF0114)] [Campylobacter jejuni subsp. jejuni NCTC 11168]
10490-2	NODE_1_length_553831_cov_21.042351	504055	505074	-	flgS	1-1020/1020	===============	0/0	100.00	100.00	YP_002344200	(flgS) signal transduction histidine kinase [Pse5Ac7Ac Pse5Ac7Am Pse8OAc Pse5Am7AcGlnAc (AI151)] [Campylobacter jejuni subsp. jejuni NCTC 11168]
10490-2	NODE_1_length_553831_cov_21.042351	528300	528962	+	flgA	1-663/663	===============	0/0	100.00	98.49	YP_002344176	(flgA) flagellar basal body P-ring biosynthesis protein FlgA [Pse5Ac7Ac Pse5Ac7Am Pse8OAc Pse5Am7AcGlnAc (AI151)] [Campylobacter jejuni subsp. jejuni NCTC 11168]
10490-2	NODE_25_length_2409_cov_20.495618	402	2288	-	pseE/maf5	1-1887/1887	===============	0/0	100.00	99.20	NP_282483	(pseE/maf5) motility accessory factor PseE [Pse5Ac7Ac Pse5Ac7Am Pse8OAc Pse5Am7AcGlnAc (AI151)] [Campylobacter jejuni subsp. jejuni NCTC 11168]
10490-2	NODE_2_length_150528_cov_21.716618	73261	73569	-	fliN	1-309/309	===============	0/0	100.00	99.03	NP_281542	(fliN) flagellar motor switch protein FliN [Flagella (VF0114)] [Campylobacter jejuni subsp. jejuni NCTC 11168]
10490-2	NODE_2_length_150528_cov_21.716618	89100	89876	+	motA	1-777/777	===============	0/0	100.00	98.71	NP_281528	(motA) flagellar motor protein MotA [Flagella (VF0114)] [Campylobacter jejuni subsp. jejuni NCTC 11168]
10490-2	NODE_2_length_150528_cov_21.716618	89879	90622	+	motB	1-744/744	===============	0/0	100.00	99.87	NP_281527	(motB) flagellar motor protein MotB [Flagella (VF0114)] [Campylobacter jejuni subsp. jejuni NCTC 11168]
10490-2	NODE_2_length_150528_cov_21.716618	90628	91716	-	flhB	1-1089/1089	===============	0/0	100.00	100.00	NP_281526	(flhB) flagellar biosynthetic protein [Flagella (VF0114)] [Campylobacter jejuni subsp. jejuni NCTC 11168]
10490-2	NODE_2_length_150528_cov_21.716618	102808	103638	-	fliH	1-831/831	===============	0/0	100.00	99.76	NP_281511	(fliH) flagellar assembly protein H [Flagella (VF0114)] [Campylobacter jejuni subsp. jejuni NCTC 11168]
10490-2	NODE_2_length_150528_cov_21.716618	103646	104674	-	fliG	1-1029/1029	===============	0/0	100.00	100.00	NP_281510	(fliG) flagellar motor switch protein G [Flagella (VF0114)] [Campylobacter jejuni subsp. jejuni NCTC 11168]
10490-2	NODE_2_length_150528_cov_21.716618	104674	106356	-	fliF	1-1683/1683	===============	0/0	100.00	100.00	NP_281509	(fliF) flagellar M-ring protein FliF [Flagella (VF0114)] [Campylobacter jejuni subsp. jejuni NCTC 11168]
10490-2	NODE_2_length_150528_cov_21.716618	130593	131549	+	cheV	1-957/957	===============	0/0	100.00	99.90	YP_002343726	(cheV) chemotaxis protein [Pse5Ac7Ac Pse5Ac7Am Pse8OAc Pse5Am7AcGlnAc (AI151)] [Campylobacter jejuni subsp. jejuni NCTC 11168]
10490-2	NODE_2_length_150528_cov_21.716618	131553	133862	+	cheA	1-2310/2310	===============	0/0	100.00	99.83	YP_002343725	(cheA) chemotaxis histidine kinase [Pse5Ac7Ac Pse5Ac7Am Pse8OAc Pse5Am7AcGlnAc (AI151)] [Campylobacter jejuni subsp. jejuni NCTC 11168]
10490-2	NODE_2_length_150528_cov_21.716618	133867	134388	+	cheW	1-522/522	===============	0/0	100.00	100.00	YP_002343724	(cheW) chemotaxis protein [Pse5Ac7Ac Pse5Ac7Am Pse8OAc Pse5Am7AcGlnAc (AI151)] [Campylobacter jejuni subsp. jejuni NCTC 11168]
10490-2	NODE_3_length_128779_cov_21.380647	74543	74929	-	fliS	1-387/387	===============	0/0	100.00	100.00	NP_281733	(fliS) flagellar protein FliS [Flagella (VF0114)] [Campylobacter jejuni subsp. jejuni NCTC 11168]
10490-2	NODE_3_length_128779_cov_21.380647	74941	76872	-	fliD	1-1929/1929	========/======	1/3	100.00	98.45	NP_281732	(fliD) flagellar capping protein FliD [Flagella (VF0114)] [Campylobacter jejuni subsp. jejuni NCTC 11168]
10490-2	NODE_3_length_128779_cov_21.380647	76875	77240	-	flaG	1-366/366	===============	0/0	100.00	98.91	NP_281731	(flaG) flagellar protein FlaG [Flagella (VF0114)] [Campylobacter jejuni subsp. jejuni NCTC 11168]
10490-2	NODE_3_length_128779_cov_21.380647	97030	97461	+	flgB	1-432/432	===============	0/0	100.00	100.00	NP_281712	(flgB) flagellar basal body rod protein FlgB [Flagella (VF0114)] [Campylobacter jejuni subsp. jejuni NCTC 11168]
10490-2	NODE_3_length_128779_cov_21.380647	97471	97965	+	flgC	1-495/495	===============	0/0	100.00	100.00	NP_281711	(flgC) flagellar basal body rod protein FlgC [Flagella (VF0114)] [Campylobacter jejuni subsp. jejuni NCTC 11168]
10490-2	NODE_3_length_128779_cov_21.380647	97972	98268	+	fliE	1-297/297	===============	0/0	100.00	100.00	NP_281710	(fliE) flagellar hook-basal body complex protein FliE [Flagella (VF0114)] [Campylobacter jejuni subsp. jejuni NCTC 11168]
10490-2	NODE_4_length_112118_cov_21.738836	2390	3333	-	kpsF	1-944/948	===============	0/0	99.58	95.44	NP_282584	(kpsF) D-arabinose 5-phosphate isomerase [Capsule (VF0323)] [Campylobacter jejuni subsp. jejuni NCTC 11168]
10490-2	NODE_4_length_112118_cov_21.738836	3343	5001	-	kpsD	1-1659/1659	===============	0/0	100.00	99.40	NP_282585	(kpsD) capsule polysaccharide export system periplasmic protein [Capsule (VF0323)] [Campylobacter jejuni subsp. jejuni NCTC 11168]
10490-2	NODE_4_length_112118_cov_21.738836	5003	6121	-	kpsE	1-1119/1119	===============	0/0	100.00	98.93	NP_282586	(kpsE) capsule polysaccharide export system inner membrane protein [Capsule (VF0323)] [Campylobacter jejuni subsp. jejuni NCTC 11168]
10490-2	NODE_4_length_112118_cov_21.738836	6121	6783	-	kpsT	1-663/663	===============	0/0	100.00	100.00	NP_282587	(kpsT) capsule polysaccharide export ATP-binding protein [Capsule (VF0323)] [Campylobacter jejuni subsp. jejuni NCTC 11168]
10490-2	NODE_4_length_112118_cov_21.738836	6780	7562	-	kpsM	1-783/783	===============	0/0	100.00	100.00	NP_282588	(kpsM) capsule polysaccharide export system inner membrane protein [Capsule (VF0323)] [Campylobacter jejuni subsp. jejuni NCTC 11168]
10490-2	NODE_4_length_112118_cov_21.738836	18327	19373	+	flgI	1-1047/1047	===============	0/0	100.00	99.24	NP_282602	(flgI) flagellar P-ring protein precursor FlgI [Flagella (VF0114)] [Campylobacter jejuni subsp. jejuni NCTC 11168]
10490-2	NODE_4_length_112118_cov_21.738836	19373	19714	+	flgJ	1-342/342	===============	0/0	100.00	99.12	YP_002344845	(flgJ) flagellar rod assembly protein/muramidase FlgJ [Pse5Ac7Ac Pse5Ac7Am Pse8OAc Pse5Am7AcGlnAc (AI151)] [Campylobacter jejuni subsp. jejuni NCTC 11168]
10490-2	NODE_4_length_112118_cov_21.738836	19777	19974	+	flgM	1-198/198	===============	0/0	100.00	98.99	YP_002344846	(flgM) negative regulator of flagellin synthesis [Pse5Ac7Ac Pse5Ac7Am Pse8OAc Pse5Am7AcGlnAc (AI151)] [Campylobacter jejuni subsp. jejuni NCTC 11168]
10490-2	NODE_4_length_112118_cov_21.738836	20461	22287	+	flgK	1-1827/1827	===============	0/0	100.00	99.84	NP_282606	(flgK) flagellar hook-associated protein 1 FlgK [Flagella (VF0114)] [Campylobacter jejuni subsp. jejuni NCTC 11168]
10490-2	NODE_4_length_112118_cov_21.738836	33767	34726	-	cadF	1-960/960	===============	0/0	100.00	100.00	NP_282616	(cadF) outer membrane fibronectin-binding protein [CadF (VF0322)] [Campylobacter jejuni subsp. jejuni NCTC 11168]
10490-2	NODE_5_length_106776_cov_21.437669	19226	19975	+	flaC	1-750/750	===============	0/0	100.00	99.60	NP_281892	(flaC) flagellin [Flagella (VF0114)] [Campylobacter jejuni subsp. jejuni NCTC 11168]
10490-2	NODE_5_length_106776_cov_21.437669	39369	40160	-	flgG	1-792/792	===============	0/0	100.00	99.12	NP_281870	(flgG) flagellar basal-body rod protein FlgG [Flagella (VF0114)] [Campylobacter jejuni subsp. jejuni NCTC 11168]
10490-2	NODE_5_length_106776_cov_21.437669	40191	41003	-	flgF	1-813/813	===============	0/0	100.00	99.26	NP_281869	(flgF) flagellar basal-body rod protein [Flagella (VF0114)] [Campylobacter jejuni subsp. jejuni NCTC 11168]
10490-2	NODE_5_length_106776_cov_21.437669	54405	55103	+	flgH	1-699/699	===============	0/0	100.00	98.57	NP_281859	(flgH) flagellar L-ring protein precursor FlgH [Flagella (VF0114)] [Campylobacter jejuni subsp. jejuni NCTC 11168]
10490-2	NODE_5_length_106776_cov_21.437669	70827	72077	-	rpoN	1-1251/1251	===============	0/0	100.00	98.32	YP_002344093	(rpoN) RNA polymerase factor sigma-54 [Pse5Ac7Ac Pse5Ac7Am Pse8OAc Pse5Am7AcGlnAc (AI151)] [Campylobacter jejuni subsp. jejuni NCTC 11168]
10490-2	NODE_6_length_104868_cov_21.893747	56476	57282	+	cdtA	1-807/807	===============	0/0	100.00	100.00	NP_281292	(cdtA) cytolethal distending toxin A [CDT (VF0115)] [Campylobacter jejuni subsp. jejuni NCTC 11168]
10490-2	NODE_6_length_104868_cov_21.893747	57279	58076	+	cdtB	1-798/798	===============	0/0	100.00	100.00	NP_281291	(cdtB) cytolethal distending toxin B [CDT (VF0115)] [Campylobacter jejuni subsp. jejuni NCTC 11168]
10490-2	NODE_6_length_104868_cov_21.893747	58087	58656	+	cdtC	1-570/570	===============	0/0	100.00	100.00	NP_281290	(cdtC) cytolethal distending toxin C [CDT (VF0115)] [Campylobacter jejuni subsp. jejuni NCTC 11168]
10490-2	NODE_6_length_104868_cov_21.893747	68774	70228	+	flhF	1-1455/1455	===============	0/0	100.00	99.72	NP_281279	(flhF) flagellar biosynthesis regulator FlhF [Flagella (VF0114)] [Campylobacter jejuni subsp. jejuni NCTC 11168]
10490-2	NODE_6_length_104868_cov_21.893747	70221	71087	+	flhG	1-867/867	===============	0/0	100.00	99.89	NP_281278	(flhG) ATP-binding protein [Flagella (CVF397)] [Campylobacter jejuni subsp. jejuni NCTC 11168]
10490-2	NODE_6_length_104868_cov_21.893747	71419	72135	+	fliA	1-717/717	===============	0/0	100.00	100.00	NP_281276	(fliA) flagellar biosynthesis sigma factor [Flagella (VF0114)] [Campylobacter jejuni subsp. jejuni NCTC 11168]
10490-2	NODE_6_length_104868_cov_21.893747	72135	73214	+	fliM	1-1080/1080	===============	0/0	100.00	99.81	NP_281275	(fliM) flagellar motor switch protein FliM [Flagella (VF0114)] [Campylobacter jejuni subsp. jejuni NCTC 11168]
10490-2	NODE_6_length_104868_cov_21.893747	73211	74053	+	fliY	1-843/843	===============	0/0	100.00	100.00	NP_281274	(fliY) flagellar motor switch protein FliY [Flagella (VF0114)] [Campylobacter jejuni subsp. jejuni NCTC 11168]
10490-2	NODE_6_length_104868_cov_21.893747	83569	85206	-	flgE	1-1638/1638	===============	0/0	100.00	100.00	NP_281265	(flgE) flagellar hook protein FlgE [Flagella (VF0114)] [Campylobacter jejuni subsp. jejuni NCTC 11168]
10490-2	NODE_6_length_104868_cov_21.893747	85210	86094	-	flgD	1-885/885	===============	0/0	100.00	100.00	NP_281264	(flgD) flagellar basal-body rod modification protein FlgD [Flagella (VF0114)] [Campylobacter jejuni subsp. jejuni NCTC 11168]
10490-2	NODE_6_length_104868_cov_21.893747	86148	87941	-	fliK	1-1797/1797	========/======	1/3	99.83	99.72	NP_281263	(fliK) flagellar hook-length control protein FliK [Pse5Ac7Ac Pse5Ac7Am Pse8OAc Pse5Am7AcGlnAc (AI151)] [Campylobacter jejuni subsp. jejuni NCTC 11168]
10490-2	NODE_7_length_103241_cov_21.502192	180	2546	-	pflA	1-2367/2367	===============	0/0	100.00	99.62	NP_282693	(pflA) paralysed flagellum protein [Flagella (VF0114)] [Campylobacter jejuni subsp. jejuni NCTC 11168]
10490-2	NODE_7_length_103241_cov_21.502192	101981	102250	+	fliQ	1-270/270	===============	0/0	100.00	100.00	NP_282802	(fliQ) flagellar biosynthesis protein FliQ [Flagella (VF0114)] [Campylobacter jejuni subsp. jejuni NCTC 11168]
10490-2	NODE_8_length_89850_cov_21.560570	41612	42997	+	fliI	1-1386/1386	===============	0/0	100.00	99.93	NP_281405	(fliI) flagellum-specific ATP synthase FliI [Flagella (VF0114)] [Campylobacter jejuni subsp. jejuni NCTC 11168]
10490-2	NODE_8_length_89850_cov_21.560570	85482	87020	+	eptC	1-1539/1539	===============	0/0	100.00	97.60	YP_002343698	(eptC) phosphoethanolamine transferase [Pse5Ac7Ac Pse5Ac7Am Pse8OAc Pse5Am7AcGlnAc (AI151)] [Campylobacter jejuni subsp. jejuni NCTC 11168]
10490-2	NODE_9_length_82874_cov_21.759073	68750	69286	+	fliL	1-537/537	===============	0/0	100.00	99.63	NP_282549	(fliL) flagellar basal body protein FliL [Flagella (VF0114)] [Campylobacter jejuni subsp. jejuni NCTC 11168]
10490-2	NODE_9_length_82874_cov_21.759073	72602	73786	-	kpsS	1-1185/1185	===============	0/0	100.00	100.00	NP_282554	(kpsS) capsule polysaccharide modification protein [Capsule (VF0323)] [Campylobacter jejuni subsp. jejuni NCTC 11168]
10490-2	NODE_9_length_82874_cov_21.759073	73783	75852	-	kpsC	1-2070/2070	===============	0/0	100.00	100.00	NP_282555	(kpsC) capsule polysaccharide modification protein [Capsule (VF0323)] [Campylobacter jejuni subsp. jejuni NCTC 11168]
10490-2	NODE_9_length_82874_cov_21.759073	75849	76361	-	cysC	1-513/513	===============	0/0	100.00	100.00	NP_282556	(cysC) adenylylsulfate kinase [Capsule (VF0323)] [Campylobacter jejuni subsp. jejuni NCTC 11168]
10490-2	NODE_9_length_82874_cov_21.759073	76351	77112	-	Cj1416c	1-762/762	===============	0/0	100.00	99.87	NP_282557	(Cj1416c) sugar nucleotidyltransferase [Capsule (VF0323)] [Campylobacter jejuni subsp. jejuni NCTC 11168]
10490-2	NODE_9_length_82874_cov_21.759073	77114	77716	-	Cj1417c	1-603/603	===============	0/0	100.00	98.67	NP_282558	(Cj1417c) amidotransferase [Capsule biosynthesis and transport (CVF393)] [Campylobacter jejuni subsp. jejuni NCTC 11168]
10490-2	NODE_9_length_82874_cov_21.759073	80061	80822	-	Cj1419c	1-762/762	===============	0/0	100.00	97.77	NP_282560	(Cj1419c) methyltransferase [Capsule biosynthesis and transport (CVF393)] [Campylobacter jejuni subsp. jejuni NCTC 11168]
10490-2	NODE_9_length_82874_cov_21.759073	80875	81649	-	Cj1420c	1-774/774	========/======	1/1	100.00	99.36	NP_282561	(Cj1420c) methyltransferase [Capsule biosynthesis and transport (CVF393)] [Campylobacter jejuni subsp. jejuni NCTC 11168]
10490-3	NODE_10_length_79459_cov_23.884158	39685	42282	+	flgE	1-2598/2598	===============	0/0	100.00	98.15	NP_282855	(flgE) flagellar hook protein [Flagella (VF0114)] [Campylobacter jejuni subsp. jejuni NCTC 11168]
10490-3	NODE_16_length_15124_cov_23.632126	9711	10418	+	ptmB	1-708/708	===============	0/0	100.00	99.86	NP_282477	(ptmB) acylneuraminate cytidylyltransferase [Flagella (VF0114)] [Campylobacter jejuni subsp. jejuni NCTC 11168]
10490-3	NODE_16_length_15124_cov_23.632126	10418	11188	+	ptmA	1-771/771	===============	0/0	100.00	99.87	NP_282478	(ptmA) flagellin modification protein A [Flagella (VF0114)] [Campylobacter jejuni subsp. jejuni NCTC 11168]
10490-3	NODE_16_length_15124_cov_23.632126	11176	13137	+	pseD/maf2	1-1962/1962	===============	0/0	100.00	98.11	NP_282479	(pseD/maf2) motility accessory factor PseD [Pse5Ac7Ac Pse5Ac7Am Pse8OAc Pse5Am7AcGlnAc (AI151)] [Campylobacter jejuni subsp. jejuni NCTC 11168]
10490-3	NODE_17_length_14471_cov_23.480828	7322	7867	+	rfbC	1-546/546	========/======	2/4	99.63	81.57	NP_282571	(rfbC) dTDP-4-dehydrorhamnose 35-epimerase [Capsule (VF0323)] [Campylobacter jejuni subsp. jejuni NCTC 11168]
10490-3	NODE_17_length_14471_cov_23.480828	10929	11871	+	Cj1427c	1-942/942	========/======	1/1	100.00	96.50	NP_282568	(Cj1427c) sugar-nucleotide epimerase/dehydratease [Capsule (VF0323)] [Campylobacter jejuni subsp. jejuni NCTC 11168]
10490-3	NODE_17_length_14471_cov_23.480828	11942	12961	+	hddA	1-1020/1020	===============	0/0	100.00	95.00	NP_282566	(hddA) D-glycero-D-manno-heptose 7-phosphate kinase [Capsule (VF0323)] [Campylobacter jejuni subsp. jejuni NCTC 11168]
10490-3	NODE_17_length_14471_cov_23.480828	12949	13554	+	gmhA2	1-606/606	===============	0/0	100.00	99.83	NP_282565	(gmhA2) phosphoheptose isomerase [Capsule (VF0323)] [Campylobacter jejuni subsp. jejuni NCTC 11168]
10490-3	NODE_17_length_14471_cov_23.480828	13542	14207	+	hddC	1-666/666	===============	0/0	100.00	98.80	NP_282564	(hddC) D-glycero-D-manno-heptose 1-phosphate guanosyltransferase [Capsule (VF0323)] [Campylobacter jejuni subsp. jejuni NCTC 11168]
10490-3	NODE_1_length_554353_cov_22.933536	293	1324	-	pseI	1-1032/1032	===============	0/0	100.00	94.48	NP_282463	(pseI) N-acetylneuraminic acid synthetase [Pse5Ac7Ac Pse5Ac7Am Pse8OAc Pse5Am7AcGlnAc (AI151)] [Campylobacter jejuni subsp. jejuni NCTC 11168]
10490-3	NODE_1_length_554353_cov_22.933536	1580	2716	+	pseA	1-1137/1137	===============	0/0	100.00	98.94	NP_282462	(pseA) pseudaminic acid biosynthesis PseA protein [Pse5Ac7Ac Pse5Ac7Am Pse8OAc Pse5Am7AcGlnAc (AI151)] [Campylobacter jejuni subsp. jejuni NCTC 11168]
10490-3	NODE_1_length_554353_cov_22.933536	4030	4503	-	pseH	1-474/474	===============	0/0	100.00	93.67	NP_282459	(pseH) N-acetyltransferase [Flagella (VF0114)] [Campylobacter jejuni subsp. jejuni NCTC 11168]
10490-3	NODE_1_length_554353_cov_22.933536	4500	5324	-	pseG	1-825/825	===============	0/0	100.00	98.91	NP_282458	(pseG) UDP-24-diacetamido-246-trideoxy-beta-L-altropyranose hydrolase [Flagella (VF0114)] [Campylobacter jejuni subsp. jejuni NCTC 11168]
10490-3	NODE_1_length_554353_cov_22.933536	5308	6006	-	pseF	1-699/699	===============	0/0	100.00	99.86	NP_282457	(pseF) acylneuraminate cytidylyltransferase [Pse5Ac7Ac Pse5Ac7Am Pse8OAc Pse5Am7AcGlnAc (AI151)] [Campylobacter jejuni subsp. jejuni NCTC 11168]
10490-3	NODE_1_length_554353_cov_22.933536	21215	22345	-	pseC	1-1131/1131	===============	0/0	100.00	99.82	NP_282440	(pseC) C4 aminotransferase [Pse5Ac7Ac Pse5Ac7Am Pse8OAc Pse5Am7AcGlnAc (AI151)] [Campylobacter jejuni subsp. jejuni NCTC 11168]
10490-3	NODE_1_length_554353_cov_22.933536	22347	23351	-	pseB	1-1005/1005	===============	0/0	100.00	97.71	NP_282439	(pseB) UDP-GlcNAc-specific C46 dehydratase/C5 epimerase [Pse5Ac7Ac Pse5Ac7Am Pse8OAc Pse5Am7AcGlnAc (AI151)] [Campylobacter jejuni subsp. jejuni NCTC 11168]
10490-3	NODE_1_length_554353_cov_22.933536	57809	59083	-	porA	1-1275/1275	===============	0/0	100.00	97.80	NP_282406	(porA) major outer membrane protein [MOMP (VF0328)] [Campylobacter jejuni subsp. jejuni NCTC 11168]
10490-3	NODE_1_length_554353_cov_22.933536	77246	77566	-	ciaC	1-321/321	===============	0/0	100.00	99.38	YP_002344633	(ciaC) Campylobacter invasion antigen C [CiaC (VF0415)] [Campylobacter jejuni subsp. jejuni NCTC 11168]
10490-3	NODE_1_length_554353_cov_22.933536	140900	141667	+	fliR	1-768/768	===============	0/0	100.00	98.83	NP_282326	(fliR) flagellar biosynthetic protein FliR [Flagella (VF0114)] [Campylobacter jejuni subsp. jejuni NCTC 11168]
10490-3	NODE_1_length_554353_cov_22.933536	162723	163283	+	gmhB	1-561/561	===============	0/0	100.00	95.72	NP_282299	(gmhB) DD-heptose 17-bisphosphate phosphatase [LOS (CVF396)] [Campylobacter jejuni subsp. jejuni NCTC 11168]
10490-3	NODE_1_length_554353_cov_22.933536	163284	164237	+	hldD	1-954/954	===============	0/0	100.00	97.17	NP_282298	(hldD) ADP-glyceromanno-heptose 6-epimerase [LOS (VF0326)] [Campylobacter jejuni subsp. jejuni NCTC 11168]
10490-3	NODE_1_length_554353_cov_22.933536	164230	165615	+	hldE	1-1386/1386	===============	0/0	100.00	93.43	NP_282297	(hldE) bifunctional D-beta-D-heptose 7-phosphate kinase/D-beta-D-heptose 1-phosphate adenylyltransferase [LOS (VF0326)] [Campylobacter jejuni subsp. jejuni NCTC 11168]
10490-3	NODE_1_length_554353_cov_22.933536	165612	166172	+	gmhA	1-561/561	===============	0/0	100.00	93.94	NP_282296	(gmhA) phosphoheptose isomerase [LOS (VF0326)] [Campylobacter jejuni subsp. jejuni NCTC 11168]
10490-3	NODE_1_length_554353_cov_22.933536	166155	167112	-	waaF	1-958/960	===============	0/0	99.79	95.09	NP_282295	(waaF) heptosyltransferase II [LOS (VF0326)] [Campylobacter jejuni subsp. jejuni NCTC 11168]
10490-3	NODE_1_length_554353_cov_22.933536	167171	167956	+	waaV	1-786/825	===============	0/0	95.27	92.62	NP_282294	(waaV) glucosyltransferase [LOS (VF0326)] [Campylobacter jejuni subsp. jejuni NCTC 11168]
10490-3	NODE_1_length_554353_cov_22.933536	176686	178233	-	Cj1135	1-1548/1548	===============	0/0	100.00	94.90	NP_282283	(Cj1135) glucosyltransferase [LOS (VF0326)] [Campylobacter jejuni subsp. jejuni NCTC 11168]
10490-3	NODE_1_length_554353_cov_22.933536	178230	179117	-	htrB	1-888/888	===============	0/0	100.00	99.10	NP_282282	(htrB) lipid A biosynthesis lauroyl acyltransferase [LOS (VF0326)] [Campylobacter jejuni subsp. jejuni NCTC 11168]
10490-3	NODE_1_length_554353_cov_22.933536	179107	180135	-	waaC	1-1029/1029	===============	0/0	100.00	97.86	NP_282281	(waaC) heptosyltransferase I [LOS (VF0326)] [Campylobacter jejuni subsp. jejuni NCTC 11168]
10490-3	NODE_1_length_554353_cov_22.933536	195912	196304	+	cheY	1-393/393	===============	0/0	100.00	99.75	YP_002344511	(cheY) chemotaxis regulatory protein [Pse5Ac7Ac Pse5Ac7Am Pse8OAc Pse5Am7AcGlnAc (AI151)] [Campylobacter jejuni subsp. jejuni NCTC 11168]
10490-3	NODE_1_length_554353_cov_22.933536	236922	237311	-	fliW	1-390/390	===============	0/0	100.00	100.00	YP_002344468	(fliW) flagellar assembly protein FliW [Pse5Ac7Ac Pse5Ac7Am Pse8OAc Pse5Am7AcGlnAc (AI151)] [Campylobacter jejuni subsp. jejuni NCTC 11168]
10490-3	NODE_1_length_554353_cov_22.933536	289128	289643	+	flgP	1-516/516	===============	0/0	100.00	98.06	YP_002344421	(flgP) required for flagellar motility [Pse5Ac7Ac Pse5Ac7Am Pse8OAc Pse5Am7AcGlnAc (AI151)] [Campylobacter jejuni subsp. jejuni NCTC 11168]
10490-3	NODE_1_length_554353_cov_22.933536	289619	290068	+	flgQ	1-450/450	===============	0/0	100.00	98.89	YP_002344420	(flgQ) required for flagellar motility [Pse5Ac7Ac Pse5Ac7Am Pse8OAc Pse5Am7AcGlnAc (AI151)] [Campylobacter jejuni subsp. jejuni NCTC 11168]
10490-3	NODE_1_length_554353_cov_22.933536	290125	291426	+	flgR	1-1302/1302	===============	0/0	100.00	99.00	NP_282174	(flgR) sigma-54 associated transcriptional activator [Pse5Ac7Ac Pse5Ac7Am Pse8OAc Pse5Am7AcGlnAc (AI151)] [Campylobacter jejuni subsp. jejuni NCTC 11168]
10490-3	NODE_1_length_554353_cov_22.933536	328934	330052	-	jlpA	1-1119/1119	===============	0/0	100.00	98.03	NP_282133	(jlpA) lipoprotein [JlpA (VF0329)] [Campylobacter jejuni subsp. jejuni NCTC 11168]
10490-3	NODE_1_length_554353_cov_22.933536	390014	390793	+	pebA	1-780/780	===============	0/0	100.00	99.61	NP_282073	(pebA) bifunctional adhesin/ABC transporter aspartate/glutamate-binding protein [PEB1 (VF0327)] [Campylobacter jejuni subsp. jejuni NCTC 11168]
10490-3	NODE_1_length_554353_cov_22.933536	396225	398057	+	ciaB	1-1833/1833	===============	0/0	100.00	99.24	NP_282066	(ciaB) invasion antigen CiaB [CiaB (VF0324)] [Campylobacter jejuni subsp. jejuni NCTC 11168]
10490-3	NODE_1_length_554353_cov_22.933536	421993	424245	+	flaD	1-2253/2253	===============	0/0	100.00	99.96	NP_282040	(flaD) flagellin [Flagella (VF0114)] [Campylobacter jejuni subsp. jejuni NCTC 11168]
10490-3	NODE_1_length_554353_cov_22.933536	428125	430299	+	flhA	1-2175/2175	===============	0/0	100.00	100.00	NP_282036	(flhA) flagellar biosynthesis protein FlhA [Flagella (VF0114)] [Campylobacter jejuni subsp. jejuni NCTC 11168]
10490-3	NODE_1_length_554353_cov_22.933536	479835	480569	+	fliP	1-735/735	===============	0/0	100.00	100.00	NP_281981	(fliP) flagellar biosynthesis protein FliP [Flagella (VF0114)] [Campylobacter jejuni subsp. jejuni NCTC 11168]
10490-3	NODE_1_length_554353_cov_22.933536	504231	505250	-	flgS	1-1020/1020	===============	0/0	100.00	100.00	YP_002344200	(flgS) signal transduction histidine kinase [Pse5Ac7Ac Pse5Ac7Am Pse8OAc Pse5Am7AcGlnAc (AI151)] [Campylobacter jejuni subsp. jejuni NCTC 11168]
10490-3	NODE_1_length_554353_cov_22.933536	528476	529138	+	flgA	1-663/663	===============	0/0	100.00	98.49	YP_002344176	(flgA) flagellar basal body P-ring biosynthesis protein FlgA [Pse5Ac7Ac Pse5Ac7Am Pse8OAc Pse5Am7AcGlnAc (AI151)] [Campylobacter jejuni subsp. jejuni NCTC 11168]
10490-3	NODE_23_length_2409_cov_22.731376	402	2288	-	pseE/maf5	1-1887/1887	===============	0/0	100.00	99.20	NP_282483	(pseE/maf5) motility accessory factor PseE [Pse5Ac7Ac Pse5Ac7Am Pse8OAc Pse5Am7AcGlnAc (AI151)] [Campylobacter jejuni subsp. jejuni NCTC 11168]
10490-3	NODE_2_length_150203_cov_23.450538	72936	73244	-	fliN	1-309/309	===============	0/0	100.00	99.03	NP_281542	(fliN) flagellar motor switch protein FliN [Flagella (VF0114)] [Campylobacter jejuni subsp. jejuni NCTC 11168]
10490-3	NODE_2_length_150203_cov_23.450538	88775	89551	+	motA	1-777/777	===============	0/0	100.00	98.71	NP_281528	(motA) flagellar motor protein MotA [Flagella (VF0114)] [Campylobacter jejuni subsp. jejuni NCTC 11168]
10490-3	NODE_2_length_150203_cov_23.450538	89554	90297	+	motB	1-744/744	===============	0/0	100.00	99.87	NP_281527	(motB) flagellar motor protein MotB [Flagella (VF0114)] [Campylobacter jejuni subsp. jejuni NCTC 11168]
10490-3	NODE_2_length_150203_cov_23.450538	90303	91391	-	flhB	1-1089/1089	===============	0/0	100.00	100.00	NP_281526	(flhB) flagellar biosynthetic protein [Flagella (VF0114)] [Campylobacter jejuni subsp. jejuni NCTC 11168]
10490-3	NODE_2_length_150203_cov_23.450538	102483	103313	-	fliH	1-831/831	===============	0/0	100.00	99.76	NP_281511	(fliH) flagellar assembly protein H [Flagella (VF0114)] [Campylobacter jejuni subsp. jejuni NCTC 11168]
10490-3	NODE_2_length_150203_cov_23.450538	103321	104349	-	fliG	1-1029/1029	===============	0/0	100.00	100.00	NP_281510	(fliG) flagellar motor switch protein G [Flagella (VF0114)] [Campylobacter jejuni subsp. jejuni NCTC 11168]
10490-3	NODE_2_length_150203_cov_23.450538	104349	106031	-	fliF	1-1683/1683	===============	0/0	100.00	100.00	NP_281509	(fliF) flagellar M-ring protein FliF [Flagella (VF0114)] [Campylobacter jejuni subsp. jejuni NCTC 11168]
10490-3	NODE_2_length_150203_cov_23.450538	130268	131224	+	cheV	1-957/957	===============	0/0	100.00	99.90	YP_002343726	(cheV) chemotaxis protein [Pse5Ac7Ac Pse5Ac7Am Pse8OAc Pse5Am7AcGlnAc (AI151)] [Campylobacter jejuni subsp. jejuni NCTC 11168]
10490-3	NODE_2_length_150203_cov_23.450538	131228	133537	+	cheA	1-2310/2310	===============	0/0	100.00	99.83	YP_002343725	(cheA) chemotaxis histidine kinase [Pse5Ac7Ac Pse5Ac7Am Pse8OAc Pse5Am7AcGlnAc (AI151)] [Campylobacter jejuni subsp. jejuni NCTC 11168]
10490-3	NODE_2_length_150203_cov_23.450538	133542	134063	+	cheW	1-522/522	===============	0/0	100.00	100.00	YP_002343724	(cheW) chemotaxis protein [Pse5Ac7Ac Pse5Ac7Am Pse8OAc Pse5Am7AcGlnAc (AI151)] [Campylobacter jejuni subsp. jejuni NCTC 11168]
10490-3	NODE_3_length_128778_cov_23.217558	30512	30808	-	fliE	1-297/297	===============	0/0	100.00	100.00	NP_281710	(fliE) flagellar hook-basal body complex protein FliE [Flagella (VF0114)] [Campylobacter jejuni subsp. jejuni NCTC 11168]
10490-3	NODE_3_length_128778_cov_23.217558	30815	31309	-	flgC	1-495/495	===============	0/0	100.00	100.00	NP_281711	(flgC) flagellar basal body rod protein FlgC [Flagella (VF0114)] [Campylobacter jejuni subsp. jejuni NCTC 11168]
10490-3	NODE_3_length_128778_cov_23.217558	31319	31750	-	flgB	1-432/432	===============	0/0	100.00	100.00	NP_281712	(flgB) flagellar basal body rod protein FlgB [Flagella (VF0114)] [Campylobacter jejuni subsp. jejuni NCTC 11168]
10490-3	NODE_3_length_128778_cov_23.217558	51540	51905	+	flaG	1-366/366	===============	0/0	100.00	98.91	NP_281731	(flaG) flagellar protein FlaG [Flagella (VF0114)] [Campylobacter jejuni subsp. jejuni NCTC 11168]
10490-3	NODE_3_length_128778_cov_23.217558	51908	53839	+	fliD	1-1929/1929	========/======	1/3	100.00	98.45	NP_281732	(fliD) flagellar capping protein FliD [Flagella (VF0114)] [Campylobacter jejuni subsp. jejuni NCTC 11168]
10490-3	NODE_3_length_128778_cov_23.217558	53851	54237	+	fliS	1-387/387	===============	0/0	100.00	100.00	NP_281733	(fliS) flagellar protein FliS [Flagella (VF0114)] [Campylobacter jejuni subsp. jejuni NCTC 11168]
10490-3	NODE_4_length_112117_cov_23.519734	77393	78352	+	cadF	1-960/960	===============	0/0	100.00	100.00	NP_282616	(cadF) outer membrane fibronectin-binding protein [CadF (VF0322)] [Campylobacter jejuni subsp. jejuni NCTC 11168]
10490-3	NODE_4_length_112117_cov_23.519734	89832	91658	-	flgK	1-1827/1827	===============	0/0	100.00	99.84	NP_282606	(flgK) flagellar hook-associated protein 1 FlgK [Flagella (VF0114)] [Campylobacter jejuni subsp. jejuni NCTC 11168]
10490-3	NODE_4_length_112117_cov_23.519734	92145	92342	-	flgM	1-198/198	===============	0/0	100.00	98.99	YP_002344846	(flgM) negative regulator of flagellin synthesis [Pse5Ac7Ac Pse5Ac7Am Pse8OAc Pse5Am7AcGlnAc (AI151)] [Campylobacter jejuni subsp. jejuni NCTC 11168]
10490-3	NODE_4_length_112117_cov_23.519734	92405	92746	-	flgJ	1-342/342	===============	0/0	100.00	99.12	YP_002344845	(flgJ) flagellar rod assembly protein/muramidase FlgJ [Pse5Ac7Ac Pse5Ac7Am Pse8OAc Pse5Am7AcGlnAc (AI151)] [Campylobacter jejuni subsp. jejuni NCTC 11168]
10490-3	NODE_4_length_112117_cov_23.519734	92746	93792	-	flgI	1-1047/1047	===============	0/0	100.00	99.24	NP_282602	(flgI) flagellar P-ring protein precursor FlgI [Flagella (VF0114)] [Campylobacter jejuni subsp. jejuni NCTC 11168]
10490-3	NODE_4_length_112117_cov_23.519734	104557	105339	+	kpsM	1-783/783	===============	0/0	100.00	100.00	NP_282588	(kpsM) capsule polysaccharide export system inner membrane protein [Capsule (VF0323)] [Campylobacter jejuni subsp. jejuni NCTC 11168]
10490-3	NODE_4_length_112117_cov_23.519734	105336	105998	+	kpsT	1-663/663	===============	0/0	100.00	100.00	NP_282587	(kpsT) capsule polysaccharide export ATP-binding protein [Capsule (VF0323)] [Campylobacter jejuni subsp. jejuni NCTC 11168]
10490-3	NODE_4_length_112117_cov_23.519734	105998	107116	+	kpsE	1-1119/1119	===============	0/0	100.00	98.93	NP_282586	(kpsE) capsule polysaccharide export system inner membrane protein [Capsule (VF0323)] [Campylobacter jejuni subsp. jejuni NCTC 11168]
10490-3	NODE_4_length_112117_cov_23.519734	107118	108776	+	kpsD	1-1659/1659	===============	0/0	100.00	99.40	NP_282585	(kpsD) capsule polysaccharide export system periplasmic protein [Capsule (VF0323)] [Campylobacter jejuni subsp. jejuni NCTC 11168]
10490-3	NODE_4_length_112117_cov_23.519734	108786	109729	+	kpsF	1-944/948	===============	0/0	99.58	95.44	NP_282584	(kpsF) D-arabinose 5-phosphate isomerase [Capsule (VF0323)] [Campylobacter jejuni subsp. jejuni NCTC 11168]
10490-3	NODE_5_length_106777_cov_22.468542	34700	35950	+	rpoN	1-1251/1251	===============	0/0	100.00	98.32	YP_002344093	(rpoN) RNA polymerase factor sigma-54 [Pse5Ac7Ac Pse5Ac7Am Pse8OAc Pse5Am7AcGlnAc (AI151)] [Campylobacter jejuni subsp. jejuni NCTC 11168]
10490-3	NODE_5_length_106777_cov_22.468542	51674	52372	-	flgH	1-699/699	===============	0/0	100.00	98.57	NP_281859	(flgH) flagellar L-ring protein precursor FlgH [Flagella (VF0114)] [Campylobacter jejuni subsp. jejuni NCTC 11168]
10490-3	NODE_5_length_106777_cov_22.468542	65774	66586	+	flgF	1-813/813	===============	0/0	100.00	99.26	NP_281869	(flgF) flagellar basal-body rod protein [Flagella (VF0114)] [Campylobacter jejuni subsp. jejuni NCTC 11168]
10490-3	NODE_5_length_106777_cov_22.468542	66617	67408	+	flgG	1-792/792	===============	0/0	100.00	99.12	NP_281870	(flgG) flagellar basal-body rod protein FlgG [Flagella (VF0114)] [Campylobacter jejuni subsp. jejuni NCTC 11168]
10490-3	NODE_5_length_106777_cov_22.468542	86802	87551	-	flaC	1-750/750	===============	0/0	100.00	99.60	NP_281892	(flaC) flagellin [Flagella (VF0114)] [Campylobacter jejuni subsp. jejuni NCTC 11168]
10490-3	NODE_6_length_104868_cov_23.663121	16928	18721	+	fliK	1-1797/1797	========/======	1/3	99.83	99.72	NP_281263	(fliK) flagellar hook-length control protein FliK [Pse5Ac7Ac Pse5Ac7Am Pse8OAc Pse5Am7AcGlnAc (AI151)] [Campylobacter jejuni subsp. jejuni NCTC 11168]
10490-3	NODE_6_length_104868_cov_23.663121	18775	19659	+	flgD	1-885/885	===============	0/0	100.00	100.00	NP_281264	(flgD) flagellar basal-body rod modification protein FlgD [Flagella (VF0114)] [Campylobacter jejuni subsp. jejuni NCTC 11168]
10490-3	NODE_6_length_104868_cov_23.663121	19663	21300	+	flgE	1-1638/1638	===============	0/0	100.00	100.00	NP_281265	(flgE) flagellar hook protein FlgE [Flagella (VF0114)] [Campylobacter jejuni subsp. jejuni NCTC 11168]
10490-3	NODE_6_length_104868_cov_23.663121	30816	31658	-	fliY	1-843/843	===============	0/0	100.00	100.00	NP_281274	(fliY) flagellar motor switch protein FliY [Flagella (VF0114)] [Campylobacter jejuni subsp. jejuni NCTC 11168]
10490-3	NODE_6_length_104868_cov_23.663121	31655	32734	-	fliM	1-1080/1080	===============	0/0	100.00	99.81	NP_281275	(fliM) flagellar motor switch protein FliM [Flagella (VF0114)] [Campylobacter jejuni subsp. jejuni NCTC 11168]
10490-3	NODE_6_length_104868_cov_23.663121	32734	33450	-	fliA	1-717/717	===============	0/0	100.00	100.00	NP_281276	(fliA) flagellar biosynthesis sigma factor [Flagella (VF0114)] [Campylobacter jejuni subsp. jejuni NCTC 11168]
10490-3	NODE_6_length_104868_cov_23.663121	33782	34648	-	flhG	1-867/867	===============	0/0	100.00	99.89	NP_281278	(flhG) ATP-binding protein [Flagella (CVF397)] [Campylobacter jejuni subsp. jejuni NCTC 11168]
10490-3	NODE_6_length_104868_cov_23.663121	34641	36095	-	flhF	1-1455/1455	===============	0/0	100.00	99.72	NP_281279	(flhF) flagellar biosynthesis regulator FlhF [Flagella (VF0114)] [Campylobacter jejuni subsp. jejuni NCTC 11168]
10490-3	NODE_6_length_104868_cov_23.663121	46213	46782	-	cdtC	1-570/570	===============	0/0	100.00	100.00	NP_281290	(cdtC) cytolethal distending toxin C [CDT (VF0115)] [Campylobacter jejuni subsp. jejuni NCTC 11168]
10490-3	NODE_6_length_104868_cov_23.663121	46793	47590	-	cdtB	1-798/798	===============	0/0	100.00	100.00	NP_281291	(cdtB) cytolethal distending toxin B [CDT (VF0115)] [Campylobacter jejuni subsp. jejuni NCTC 11168]
10490-3	NODE_6_length_104868_cov_23.663121	47587	48393	-	cdtA	1-807/807	===============	0/0	100.00	100.00	NP_281292	(cdtA) cytolethal distending toxin A [CDT (VF0115)] [Campylobacter jejuni subsp. jejuni NCTC 11168]
10490-3	NODE_7_length_103241_cov_23.314807	992	1261	-	fliQ	1-270/270	===============	0/0	100.00	100.00	NP_282802	(fliQ) flagellar biosynthesis protein FliQ [Flagella (VF0114)] [Campylobacter jejuni subsp. jejuni NCTC 11168]
10490-3	NODE_7_length_103241_cov_23.314807	100696	103062	+	pflA	1-2367/2367	===============	0/0	100.00	99.62	NP_282693	(pflA) paralysed flagellum protein [Flagella (VF0114)] [Campylobacter jejuni subsp. jejuni NCTC 11168]
10490-3	NODE_8_length_89851_cov_23.371094	2831	4369	-	eptC	1-1539/1539	===============	0/0	100.00	97.60	YP_002343698	(eptC) phosphoethanolamine transferase [Pse5Ac7Ac Pse5Ac7Am Pse8OAc Pse5Am7AcGlnAc (AI151)] [Campylobacter jejuni subsp. jejuni NCTC 11168]
10490-3	NODE_8_length_89851_cov_23.371094	46854	48239	-	fliI	1-1386/1386	===============	0/0	100.00	99.93	NP_281405	(fliI) flagellum-specific ATP synthase FliI [Flagella (VF0114)] [Campylobacter jejuni subsp. jejuni NCTC 11168]
10490-3	NODE_9_length_82874_cov_23.746746	1226	2000	+	Cj1420c	1-774/774	========/======	1/1	100.00	99.36	NP_282561	(Cj1420c) methyltransferase [Capsule biosynthesis and transport (CVF393)] [Campylobacter jejuni subsp. jejuni NCTC 11168]
10490-3	NODE_9_length_82874_cov_23.746746	2053	2814	+	Cj1419c	1-762/762	===============	0/0	100.00	97.77	NP_282560	(Cj1419c) methyltransferase [Capsule biosynthesis and transport (CVF393)] [Campylobacter jejuni subsp. jejuni NCTC 11168]
10490-3	NODE_9_length_82874_cov_23.746746	5159	5761	+	Cj1417c	1-603/603	===============	0/0	100.00	98.67	NP_282558	(Cj1417c) amidotransferase [Capsule biosynthesis and transport (CVF393)] [Campylobacter jejuni subsp. jejuni NCTC 11168]
10490-3	NODE_9_length_82874_cov_23.746746	5763	6524	+	Cj1416c	1-762/762	===============	0/0	100.00	99.87	NP_282557	(Cj1416c) sugar nucleotidyltransferase [Capsule (VF0323)] [Campylobacter jejuni subsp. jejuni NCTC 11168]
10490-3	NODE_9_length_82874_cov_23.746746	6514	7026	+	cysC	1-513/513	===============	0/0	100.00	100.00	NP_282556	(cysC) adenylylsulfate kinase [Capsule (VF0323)] [Campylobacter jejuni subsp. jejuni NCTC 11168]
10490-3	NODE_9_length_82874_cov_23.746746	7023	9092	+	kpsC	1-2070/2070	===============	0/0	100.00	100.00	NP_282555	(kpsC) capsule polysaccharide modification protein [Capsule (VF0323)] [Campylobacter jejuni subsp. jejuni NCTC 11168]
10490-3	NODE_9_length_82874_cov_23.746746	9089	10273	+	kpsS	1-1185/1185	===============	0/0	100.00	100.00	NP_282554	(kpsS) capsule polysaccharide modification protein [Capsule (VF0323)] [Campylobacter jejuni subsp. jejuni NCTC 11168]
10490-3	NODE_9_length_82874_cov_23.746746	13589	14125	-	fliL	1-537/537	===============	0/0	100.00	99.63	NP_282549	(fliL) flagellar basal body protein FliL [Flagella (VF0114)] [Campylobacter jejuni subsp. jejuni NCTC 11168]
10490-4	NODE_10_length_75966_cov_22.153549	1226	2000	+	Cj1420c	1-774/774	========/======	1/1	100.00	99.36	NP_282561	(Cj1420c) methyltransferase [Capsule biosynthesis and transport (CVF393)] [Campylobacter jejuni subsp. jejuni NCTC 11168]
10490-4	NODE_10_length_75966_cov_22.153549	2053	2814	+	Cj1419c	1-762/762	===============	0/0	100.00	97.77	NP_282560	(Cj1419c) methyltransferase [Capsule biosynthesis and transport (CVF393)] [Campylobacter jejuni subsp. jejuni NCTC 11168]
10490-4	NODE_10_length_75966_cov_22.153549	5159	5761	+	Cj1417c	1-603/603	===============	0/0	100.00	98.67	NP_282558	(Cj1417c) amidotransferase [Capsule biosynthesis and transport (CVF393)] [Campylobacter jejuni subsp. jejuni NCTC 11168]
10490-4	NODE_10_length_75966_cov_22.153549	5763	6524	+	Cj1416c	1-762/762	===============	0/0	100.00	99.87	NP_282557	(Cj1416c) sugar nucleotidyltransferase [Capsule (VF0323)] [Campylobacter jejuni subsp. jejuni NCTC 11168]
10490-4	NODE_10_length_75966_cov_22.153549	6514	7026	+	cysC	1-513/513	===============	0/0	100.00	100.00	NP_282556	(cysC) adenylylsulfate kinase [Capsule (VF0323)] [Campylobacter jejuni subsp. jejuni NCTC 11168]
10490-4	NODE_10_length_75966_cov_22.153549	7023	9092	+	kpsC	1-2070/2070	===============	0/0	100.00	100.00	NP_282555	(kpsC) capsule polysaccharide modification protein [Capsule (VF0323)] [Campylobacter jejuni subsp. jejuni NCTC 11168]
10490-4	NODE_10_length_75966_cov_22.153549	9089	10273	+	kpsS	1-1185/1185	===============	0/0	100.00	100.00	NP_282554	(kpsS) capsule polysaccharide modification protein [Capsule (VF0323)] [Campylobacter jejuni subsp. jejuni NCTC 11168]
10490-4	NODE_10_length_75966_cov_22.153549	13589	14125	-	fliL	1-537/537	===============	0/0	100.00	99.63	NP_282549	(fliL) flagellar basal body protein FliL [Flagella (VF0114)] [Campylobacter jejuni subsp. jejuni NCTC 11168]
10490-4	NODE_17_length_14471_cov_22.360639	7322	7867	+	rfbC	1-546/546	========/======	2/4	99.63	81.57	NP_282571	(rfbC) dTDP-4-dehydrorhamnose 35-epimerase [Capsule (VF0323)] [Campylobacter jejuni subsp. jejuni NCTC 11168]
10490-4	NODE_17_length_14471_cov_22.360639	10929	11871	+	Cj1427c	1-942/942	========/======	1/1	100.00	96.50	NP_282568	(Cj1427c) sugar-nucleotide epimerase/dehydratease [Capsule (VF0323)] [Campylobacter jejuni subsp. jejuni NCTC 11168]
10490-4	NODE_17_length_14471_cov_22.360639	11942	12961	+	hddA	1-1020/1020	===============	0/0	100.00	95.00	NP_282566	(hddA) D-glycero-D-manno-heptose 7-phosphate kinase [Capsule (VF0323)] [Campylobacter jejuni subsp. jejuni NCTC 11168]
10490-4	NODE_17_length_14471_cov_22.360639	12949	13554	+	gmhA2	1-606/606	===============	0/0	100.00	99.83	NP_282565	(gmhA2) phosphoheptose isomerase [Capsule (VF0323)] [Campylobacter jejuni subsp. jejuni NCTC 11168]
10490-4	NODE_17_length_14471_cov_22.360639	13542	14207	+	hddC	1-666/666	===============	0/0	100.00	98.80	NP_282564	(hddC) D-glycero-D-manno-heptose 1-phosphate guanosyltransferase [Capsule (VF0323)] [Campylobacter jejuni subsp. jejuni NCTC 11168]
10490-4	NODE_18_length_12668_cov_20.511761	1480	2250	-	ptmA	1-771/771	===============	0/0	100.00	99.87	NP_282478	(ptmA) flagellin modification protein A [Flagella (VF0114)] [Campylobacter jejuni subsp. jejuni NCTC 11168]
10490-4	NODE_18_length_12668_cov_20.511761	2250	2957	-	ptmB	1-708/708	===============	0/0	100.00	99.86	NP_282477	(ptmB) acylneuraminate cytidylyltransferase [Flagella (VF0114)] [Campylobacter jejuni subsp. jejuni NCTC 11168]
10490-4	NODE_1_length_554562_cov_20.785293	25096	25758	-	flgA	1-663/663	===============	0/0	100.00	98.49	YP_002344176	(flgA) flagellar basal body P-ring biosynthesis protein FlgA [Pse5Ac7Ac Pse5Ac7Am Pse8OAc Pse5Am7AcGlnAc (AI151)] [Campylobacter jejuni subsp. jejuni NCTC 11168]
10490-4	NODE_1_length_554562_cov_20.785293	48984	50003	+	flgS	1-1020/1020	===============	0/0	100.00	100.00	YP_002344200	(flgS) signal transduction histidine kinase [Pse5Ac7Ac Pse5Ac7Am Pse8OAc Pse5Am7AcGlnAc (AI151)] [Campylobacter jejuni subsp. jejuni NCTC 11168]
10490-4	NODE_1_length_554562_cov_20.785293	73665	74399	-	fliP	1-735/735	===============	0/0	100.00	100.00	NP_281981	(fliP) flagellar biosynthesis protein FliP [Flagella (VF0114)] [Campylobacter jejuni subsp. jejuni NCTC 11168]
10490-4	NODE_1_length_554562_cov_20.785293	123935	126109	-	flhA	1-2175/2175	===============	0/0	100.00	100.00	NP_282036	(flhA) flagellar biosynthesis protein FlhA [Flagella (VF0114)] [Campylobacter jejuni subsp. jejuni NCTC 11168]
10490-4	NODE_1_length_554562_cov_20.785293	129989	132241	-	flaD	1-2253/2253	===============	0/0	100.00	99.96	NP_282040	(flaD) flagellin [Flagella (VF0114)] [Campylobacter jejuni subsp. jejuni NCTC 11168]
10490-4	NODE_1_length_554562_cov_20.785293	156177	158009	-	ciaB	1-1833/1833	===============	0/0	100.00	99.24	NP_282066	(ciaB) invasion antigen CiaB [CiaB (VF0324)] [Campylobacter jejuni subsp. jejuni NCTC 11168]
10490-4	NODE_1_length_554562_cov_20.785293	163441	164220	-	pebA	1-780/780	===============	0/0	100.00	99.61	NP_282073	(pebA) bifunctional adhesin/ABC transporter aspartate/glutamate-binding protein [PEB1 (VF0327)] [Campylobacter jejuni subsp. jejuni NCTC 11168]
10490-4	NODE_1_length_554562_cov_20.785293	224182	225300	+	jlpA	1-1119/1119	===============	0/0	100.00	98.03	NP_282133	(jlpA) lipoprotein [JlpA (VF0329)] [Campylobacter jejuni subsp. jejuni NCTC 11168]
10490-4	NODE_1_length_554562_cov_20.785293	262808	264109	-	flgR	1-1302/1302	===============	0/0	100.00	99.00	NP_282174	(flgR) sigma-54 associated transcriptional activator [Pse5Ac7Ac Pse5Ac7Am Pse8OAc Pse5Am7AcGlnAc (AI151)] [Campylobacter jejuni subsp. jejuni NCTC 11168]
10490-4	NODE_1_length_554562_cov_20.785293	264166	264615	-	flgQ	1-450/450	===============	0/0	100.00	98.89	YP_002344420	(flgQ) required for flagellar motility [Pse5Ac7Ac Pse5Ac7Am Pse8OAc Pse5Am7AcGlnAc (AI151)] [Campylobacter jejuni subsp. jejuni NCTC 11168]
10490-4	NODE_1_length_554562_cov_20.785293	264591	265106	-	flgP	1-516/516	===============	0/0	100.00	98.06	YP_002344421	(flgP) required for flagellar motility [Pse5Ac7Ac Pse5Ac7Am Pse8OAc Pse5Am7AcGlnAc (AI151)] [Campylobacter jejuni subsp. jejuni NCTC 11168]
10490-4	NODE_1_length_554562_cov_20.785293	316923	317312	+	fliW	1-390/390	===============	0/0	100.00	100.00	YP_002344468	(fliW) flagellar assembly protein FliW [Pse5Ac7Ac Pse5Ac7Am Pse8OAc Pse5Am7AcGlnAc (AI151)] [Campylobacter jejuni subsp. jejuni NCTC 11168]
10490-4	NODE_1_length_554562_cov_20.785293	357930	358322	-	cheY	1-393/393	===============	0/0	100.00	99.75	YP_002344511	(cheY) chemotaxis regulatory protein [Pse5Ac7Ac Pse5Ac7Am Pse8OAc Pse5Am7AcGlnAc (AI151)] [Campylobacter jejuni subsp. jejuni NCTC 11168]
10490-4	NODE_1_length_554562_cov_20.785293	374099	375127	+	waaC	1-1029/1029	===============	0/0	100.00	97.86	NP_282281	(waaC) heptosyltransferase I [LOS (VF0326)] [Campylobacter jejuni subsp. jejuni NCTC 11168]
10490-4	NODE_1_length_554562_cov_20.785293	375117	376004	+	htrB	1-888/888	===============	0/0	100.00	99.10	NP_282282	(htrB) lipid A biosynthesis lauroyl acyltransferase [LOS (VF0326)] [Campylobacter jejuni subsp. jejuni NCTC 11168]
10490-4	NODE_1_length_554562_cov_20.785293	376001	377548	+	Cj1135	1-1548/1548	===============	0/0	100.00	94.90	NP_282283	(Cj1135) glucosyltransferase [LOS (VF0326)] [Campylobacter jejuni subsp. jejuni NCTC 11168]
10490-4	NODE_1_length_554562_cov_20.785293	386278	387063	-	waaV	1-786/825	===============	0/0	95.27	92.62	NP_282294	(waaV) glucosyltransferase [LOS (VF0326)] [Campylobacter jejuni subsp. jejuni NCTC 11168]
10490-4	NODE_1_length_554562_cov_20.785293	387122	388079	+	waaF	1-958/960	===============	0/0	99.79	95.09	NP_282295	(waaF) heptosyltransferase II [LOS (VF0326)] [Campylobacter jejuni subsp. jejuni NCTC 11168]
10490-4	NODE_1_length_554562_cov_20.785293	388062	388622	-	gmhA	1-561/561	===============	0/0	100.00	93.94	NP_282296	(gmhA) phosphoheptose isomerase [LOS (VF0326)] [Campylobacter jejuni subsp. jejuni NCTC 11168]
10490-4	NODE_1_length_554562_cov_20.785293	388619	390004	-	hldE	1-1386/1386	===============	0/0	100.00	93.43	NP_282297	(hldE) bifunctional D-beta-D-heptose 7-phosphate kinase/D-beta-D-heptose 1-phosphate adenylyltransferase [LOS (VF0326)] [Campylobacter jejuni subsp. jejuni NCTC 11168]
10490-4	NODE_1_length_554562_cov_20.785293	389997	390950	-	hldD	1-954/954	===============	0/0	100.00	97.17	NP_282298	(hldD) ADP-glyceromanno-heptose 6-epimerase [LOS (VF0326)] [Campylobacter jejuni subsp. jejuni NCTC 11168]
10490-4	NODE_1_length_554562_cov_20.785293	390951	391511	-	gmhB	1-561/561	===============	0/0	100.00	95.72	NP_282299	(gmhB) DD-heptose 17-bisphosphate phosphatase [LOS (CVF396)] [Campylobacter jejuni subsp. jejuni NCTC 11168]
10490-4	NODE_1_length_554562_cov_20.785293	412667	413434	-	fliR	1-768/768	===============	0/0	100.00	98.83	NP_282326	(fliR) flagellar biosynthetic protein FliR [Flagella (VF0114)] [Campylobacter jejuni subsp. jejuni NCTC 11168]
10490-4	NODE_1_length_554562_cov_20.785293	476768	477088	+	ciaC	1-321/321	===============	0/0	100.00	99.38	YP_002344633	(ciaC) Campylobacter invasion antigen C [CiaC (VF0415)] [Campylobacter jejuni subsp. jejuni NCTC 11168]
10490-4	NODE_1_length_554562_cov_20.785293	495480	496754	+	porA	1-1275/1275	===============	0/0	100.00	97.80	NP_282406	(porA) major outer membrane protein [MOMP (VF0328)] [Campylobacter jejuni subsp. jejuni NCTC 11168]
10490-4	NODE_1_length_554562_cov_20.785293	531212	532216	+	pseB	1-1005/1005	===============	0/0	100.00	97.71	NP_282439	(pseB) UDP-GlcNAc-specific C46 dehydratase/C5 epimerase [Pse5Ac7Ac Pse5Ac7Am Pse8OAc Pse5Am7AcGlnAc (AI151)] [Campylobacter jejuni subsp. jejuni NCTC 11168]
10490-4	NODE_1_length_554562_cov_20.785293	532218	533348	+	pseC	1-1131/1131	===============	0/0	100.00	99.82	NP_282440	(pseC) C4 aminotransferase [Pse5Ac7Ac Pse5Ac7Am Pse8OAc Pse5Am7AcGlnAc (AI151)] [Campylobacter jejuni subsp. jejuni NCTC 11168]
10490-4	NODE_1_length_554562_cov_20.785293	548557	549255	+	pseF	1-699/699	===============	0/0	100.00	99.86	NP_282457	(pseF) acylneuraminate cytidylyltransferase [Pse5Ac7Ac Pse5Ac7Am Pse8OAc Pse5Am7AcGlnAc (AI151)] [Campylobacter jejuni subsp. jejuni NCTC 11168]
10490-4	NODE_1_length_554562_cov_20.785293	549239	550063	+	pseG	1-825/825	===============	0/0	100.00	98.91	NP_282458	(pseG) UDP-24-diacetamido-246-trideoxy-beta-L-altropyranose hydrolase [Flagella (VF0114)] [Campylobacter jejuni subsp. jejuni NCTC 11168]
10490-4	NODE_1_length_554562_cov_20.785293	550060	550533	+	pseH	1-474/474	===============	0/0	100.00	93.67	NP_282459	(pseH) N-acetyltransferase [Flagella (VF0114)] [Campylobacter jejuni subsp. jejuni NCTC 11168]
10490-4	NODE_1_length_554562_cov_20.785293	551847	552983	-	pseA	1-1137/1137	===============	0/0	100.00	98.94	NP_282462	(pseA) pseudaminic acid biosynthesis PseA protein [Pse5Ac7Ac Pse5Ac7Am Pse8OAc Pse5Am7AcGlnAc (AI151)] [Campylobacter jejuni subsp. jejuni NCTC 11168]
10490-4	NODE_1_length_554562_cov_20.785293	553239	554270	+	pseI	1-1032/1032	===============	0/0	100.00	94.48	NP_282463	(pseI) N-acetylneuraminic acid synthetase [Pse5Ac7Ac Pse5Ac7Am Pse8OAc Pse5Am7AcGlnAc (AI151)] [Campylobacter jejuni subsp. jejuni NCTC 11168]
10490-4	NODE_26_length_3228_cov_22.074492	122	2008	+	pseE/maf5	1-1887/1887	===============	0/0	100.00	99.20	NP_282483	(pseE/maf5) motility accessory factor PseE [Pse5Ac7Ac Pse5Ac7Am Pse8OAc Pse5Am7AcGlnAc (AI151)] [Campylobacter jejuni subsp. jejuni NCTC 11168]
10490-4	NODE_2_length_150528_cov_21.578467	16141	16662	-	cheW	1-522/522	===============	0/0	100.00	100.00	YP_002343724	(cheW) chemotaxis protein [Pse5Ac7Ac Pse5Ac7Am Pse8OAc Pse5Am7AcGlnAc (AI151)] [Campylobacter jejuni subsp. jejuni NCTC 11168]
10490-4	NODE_2_length_150528_cov_21.578467	16667	18976	-	cheA	1-2310/2310	===============	0/0	100.00	99.83	YP_002343725	(cheA) chemotaxis histidine kinase [Pse5Ac7Ac Pse5Ac7Am Pse8OAc Pse5Am7AcGlnAc (AI151)] [Campylobacter jejuni subsp. jejuni NCTC 11168]
10490-4	NODE_2_length_150528_cov_21.578467	18980	19936	-	cheV	1-957/957	===============	0/0	100.00	99.90	YP_002343726	(cheV) chemotaxis protein [Pse5Ac7Ac Pse5Ac7Am Pse8OAc Pse5Am7AcGlnAc (AI151)] [Campylobacter jejuni subsp. jejuni NCTC 11168]
10490-4	NODE_2_length_150528_cov_21.578467	44173	45855	+	fliF	1-1683/1683	===============	0/0	100.00	100.00	NP_281509	(fliF) flagellar M-ring protein FliF [Flagella (VF0114)] [Campylobacter jejuni subsp. jejuni NCTC 11168]
10490-4	NODE_2_length_150528_cov_21.578467	45855	46883	+	fliG	1-1029/1029	===============	0/0	100.00	100.00	NP_281510	(fliG) flagellar motor switch protein G [Flagella (VF0114)] [Campylobacter jejuni subsp. jejuni NCTC 11168]
10490-4	NODE_2_length_150528_cov_21.578467	46891	47721	+	fliH	1-831/831	===============	0/0	100.00	99.76	NP_281511	(fliH) flagellar assembly protein H [Flagella (VF0114)] [Campylobacter jejuni subsp. jejuni NCTC 11168]
10490-4	NODE_2_length_150528_cov_21.578467	58813	59901	+	flhB	1-1089/1089	===============	0/0	100.00	100.00	NP_281526	(flhB) flagellar biosynthetic protein [Flagella (VF0114)] [Campylobacter jejuni subsp. jejuni NCTC 11168]
10490-4	NODE_2_length_150528_cov_21.578467	59907	60650	-	motB	1-744/744	===============	0/0	100.00	99.87	NP_281527	(motB) flagellar motor protein MotB [Flagella (VF0114)] [Campylobacter jejuni subsp. jejuni NCTC 11168]
10490-4	NODE_2_length_150528_cov_21.578467	60653	61429	-	motA	1-777/777	===============	0/0	100.00	98.71	NP_281528	(motA) flagellar motor protein MotA [Flagella (VF0114)] [Campylobacter jejuni subsp. jejuni NCTC 11168]
10490-4	NODE_2_length_150528_cov_21.578467	76960	77268	+	fliN	1-309/309	===============	0/0	100.00	99.03	NP_281542	(fliN) flagellar motor switch protein FliN [Flagella (VF0114)] [Campylobacter jejuni subsp. jejuni NCTC 11168]
10490-4	NODE_3_length_128778_cov_20.981835	74542	74928	-	fliS	1-387/387	===============	0/0	100.00	100.00	NP_281733	(fliS) flagellar protein FliS [Flagella (VF0114)] [Campylobacter jejuni subsp. jejuni NCTC 11168]
10490-4	NODE_3_length_128778_cov_20.981835	74940	76871	-	fliD	1-1929/1929	========/======	1/3	100.00	98.45	NP_281732	(fliD) flagellar capping protein FliD [Flagella (VF0114)] [Campylobacter jejuni subsp. jejuni NCTC 11168]
10490-4	NODE_3_length_128778_cov_20.981835	76874	77239	-	flaG	1-366/366	===============	0/0	100.00	98.91	NP_281731	(flaG) flagellar protein FlaG [Flagella (VF0114)] [Campylobacter jejuni subsp. jejuni NCTC 11168]
10490-4	NODE_3_length_128778_cov_20.981835	97029	97460	+	flgB	1-432/432	===============	0/0	100.00	100.00	NP_281712	(flgB) flagellar basal body rod protein FlgB [Flagella (VF0114)] [Campylobacter jejuni subsp. jejuni NCTC 11168]
10490-4	NODE_3_length_128778_cov_20.981835	97470	97964	+	flgC	1-495/495	===============	0/0	100.00	100.00	NP_281711	(flgC) flagellar basal body rod protein FlgC [Flagella (VF0114)] [Campylobacter jejuni subsp. jejuni NCTC 11168]
10490-4	NODE_3_length_128778_cov_20.981835	97971	98267	+	fliE	1-297/297	===============	0/0	100.00	100.00	NP_281710	(fliE) flagellar hook-basal body complex protein FliE [Flagella (VF0114)] [Campylobacter jejuni subsp. jejuni NCTC 11168]
10490-4	NODE_4_length_112118_cov_21.962211	77393	78352	+	cadF	1-960/960	===============	0/0	100.00	100.00	NP_282616	(cadF) outer membrane fibronectin-binding protein [CadF (VF0322)] [Campylobacter jejuni subsp. jejuni NCTC 11168]
10490-4	NODE_4_length_112118_cov_21.962211	89832	91658	-	flgK	1-1827/1827	===============	0/0	100.00	99.84	NP_282606	(flgK) flagellar hook-associated protein 1 FlgK [Flagella (VF0114)] [Campylobacter jejuni subsp. jejuni NCTC 11168]
10490-4	NODE_4_length_112118_cov_21.962211	92145	92342	-	flgM	1-198/198	===============	0/0	100.00	98.99	YP_002344846	(flgM) negative regulator of flagellin synthesis [Pse5Ac7Ac Pse5Ac7Am Pse8OAc Pse5Am7AcGlnAc (AI151)] [Campylobacter jejuni subsp. jejuni NCTC 11168]
10490-4	NODE_4_length_112118_cov_21.962211	92405	92746	-	flgJ	1-342/342	===============	0/0	100.00	99.12	YP_002344845	(flgJ) flagellar rod assembly protein/muramidase FlgJ [Pse5Ac7Ac Pse5Ac7Am Pse8OAc Pse5Am7AcGlnAc (AI151)] [Campylobacter jejuni subsp. jejuni NCTC 11168]
10490-4	NODE_4_length_112118_cov_21.962211	92746	93792	-	flgI	1-1047/1047	===============	0/0	100.00	99.24	NP_282602	(flgI) flagellar P-ring protein precursor FlgI [Flagella (VF0114)] [Campylobacter jejuni subsp. jejuni NCTC 11168]
10490-4	NODE_4_length_112118_cov_21.962211	104557	105339	+	kpsM	1-783/783	===============	0/0	100.00	100.00	NP_282588	(kpsM) capsule polysaccharide export system inner membrane protein [Capsule (VF0323)] [Campylobacter jejuni subsp. jejuni NCTC 11168]
10490-4	NODE_4_length_112118_cov_21.962211	105336	105998	+	kpsT	1-663/663	===============	0/0	100.00	100.00	NP_282587	(kpsT) capsule polysaccharide export ATP-binding protein [Capsule (VF0323)] [Campylobacter jejuni subsp. jejuni NCTC 11168]
10490-4	NODE_4_length_112118_cov_21.962211	105998	107116	+	kpsE	1-1119/1119	===============	0/0	100.00	98.93	NP_282586	(kpsE) capsule polysaccharide export system inner membrane protein [Capsule (VF0323)] [Campylobacter jejuni subsp. jejuni NCTC 11168]
10490-4	NODE_4_length_112118_cov_21.962211	107118	108776	+	kpsD	1-1659/1659	===============	0/0	100.00	99.40	NP_282585	(kpsD) capsule polysaccharide export system periplasmic protein [Capsule (VF0323)] [Campylobacter jejuni subsp. jejuni NCTC 11168]
10490-4	NODE_4_length_112118_cov_21.962211	108786	109729	+	kpsF	1-944/948	===============	0/0	99.58	95.44	NP_282584	(kpsF) D-arabinose 5-phosphate isomerase [Capsule (VF0323)] [Campylobacter jejuni subsp. jejuni NCTC 11168]
10490-4	NODE_5_length_106778_cov_20.929321	34700	35950	+	rpoN	1-1251/1251	===============	0/0	100.00	98.32	YP_002344093	(rpoN) RNA polymerase factor sigma-54 [Pse5Ac7Ac Pse5Ac7Am Pse8OAc Pse5Am7AcGlnAc (AI151)] [Campylobacter jejuni subsp. jejuni NCTC 11168]
10490-4	NODE_5_length_106778_cov_20.929321	51676	52374	-	flgH	1-699/699	===============	0/0	100.00	98.57	NP_281859	(flgH) flagellar L-ring protein precursor FlgH [Flagella (VF0114)] [Campylobacter jejuni subsp. jejuni NCTC 11168]
10490-4	NODE_5_length_106778_cov_20.929321	65776	66588	+	flgF	1-813/813	===============	0/0	100.00	99.26	NP_281869	(flgF) flagellar basal-body rod protein [Flagella (VF0114)] [Campylobacter jejuni subsp. jejuni NCTC 11168]
10490-4	NODE_5_length_106778_cov_20.929321	66619	67410	+	flgG	1-792/792	===============	0/0	100.00	99.12	NP_281870	(flgG) flagellar basal-body rod protein FlgG [Flagella (VF0114)] [Campylobacter jejuni subsp. jejuni NCTC 11168]
10490-4	NODE_5_length_106778_cov_20.929321	86804	87553	-	flaC	1-750/750	===============	0/0	100.00	99.60	NP_281892	(flaC) flagellin [Flagella (VF0114)] [Campylobacter jejuni subsp. jejuni NCTC 11168]
10490-4	NODE_6_length_104870_cov_22.147905	56476	57282	+	cdtA	1-807/807	===============	0/0	100.00	100.00	NP_281292	(cdtA) cytolethal distending toxin A [CDT (VF0115)] [Campylobacter jejuni subsp. jejuni NCTC 11168]
10490-4	NODE_6_length_104870_cov_22.147905	57279	58076	+	cdtB	1-798/798	===============	0/0	100.00	100.00	NP_281291	(cdtB) cytolethal distending toxin B [CDT (VF0115)] [Campylobacter jejuni subsp. jejuni NCTC 11168]
10490-4	NODE_6_length_104870_cov_22.147905	58087	58656	+	cdtC	1-570/570	===============	0/0	100.00	100.00	NP_281290	(cdtC) cytolethal distending toxin C [CDT (VF0115)] [Campylobacter jejuni subsp. jejuni NCTC 11168]
10490-4	NODE_6_length_104870_cov_22.147905	68774	70228	+	flhF	1-1455/1455	===============	0/0	100.00	99.72	NP_281279	(flhF) flagellar biosynthesis regulator FlhF [Flagella (VF0114)] [Campylobacter jejuni subsp. jejuni NCTC 11168]
10490-4	NODE_6_length_104870_cov_22.147905	70221	71087	+	flhG	1-867/867	===============	0/0	100.00	99.89	NP_281278	(flhG) ATP-binding protein [Flagella (CVF397)] [Campylobacter jejuni subsp. jejuni NCTC 11168]
10490-4	NODE_6_length_104870_cov_22.147905	71419	72135	+	fliA	1-717/717	===============	0/0	100.00	100.00	NP_281276	(fliA) flagellar biosynthesis sigma factor [Flagella (VF0114)] [Campylobacter jejuni subsp. jejuni NCTC 11168]
10490-4	NODE_6_length_104870_cov_22.147905	72135	73214	+	fliM	1-1080/1080	===============	0/0	100.00	99.81	NP_281275	(fliM) flagellar motor switch protein FliM [Flagella (VF0114)] [Campylobacter jejuni subsp. jejuni NCTC 11168]
10490-4	NODE_6_length_104870_cov_22.147905	73211	74053	+	fliY	1-843/843	===============	0/0	100.00	100.00	NP_281274	(fliY) flagellar motor switch protein FliY [Flagella (VF0114)] [Campylobacter jejuni subsp. jejuni NCTC 11168]
10490-4	NODE_6_length_104870_cov_22.147905	83571	85208	-	flgE	1-1638/1638	===============	0/0	100.00	100.00	NP_281265	(flgE) flagellar hook protein FlgE [Flagella (VF0114)] [Campylobacter jejuni subsp. jejuni NCTC 11168]
10490-4	NODE_6_length_104870_cov_22.147905	85212	86096	-	flgD	1-885/885	===============	0/0	100.00	100.00	NP_281264	(flgD) flagellar basal-body rod modification protein FlgD [Flagella (VF0114)] [Campylobacter jejuni subsp. jejuni NCTC 11168]
10490-4	NODE_6_length_104870_cov_22.147905	86150	87943	-	fliK	1-1797/1797	========/======	1/3	99.83	99.72	NP_281263	(fliK) flagellar hook-length control protein FliK [Pse5Ac7Ac Pse5Ac7Am Pse8OAc Pse5Am7AcGlnAc (AI151)] [Campylobacter jejuni subsp. jejuni NCTC 11168]
10490-4	NODE_7_length_103241_cov_22.042904	992	1261	-	fliQ	1-270/270	===============	0/0	100.00	100.00	NP_282802	(fliQ) flagellar biosynthesis protein FliQ [Flagella (VF0114)] [Campylobacter jejuni subsp. jejuni NCTC 11168]
10490-4	NODE_7_length_103241_cov_22.042904	100696	103062	+	pflA	1-2367/2367	===============	0/0	100.00	99.62	NP_282693	(pflA) paralysed flagellum protein [Flagella (VF0114)] [Campylobacter jejuni subsp. jejuni NCTC 11168]
10490-4	NODE_8_length_89851_cov_21.558647	2831	4369	-	eptC	1-1539/1539	===============	0/0	100.00	97.60	YP_002343698	(eptC) phosphoethanolamine transferase [Pse5Ac7Ac Pse5Ac7Am Pse8OAc Pse5Am7AcGlnAc (AI151)] [Campylobacter jejuni subsp. jejuni NCTC 11168]
10490-4	NODE_8_length_89851_cov_21.558647	46854	48239	-	fliI	1-1386/1386	===============	0/0	100.00	99.93	NP_281405	(fliI) flagellum-specific ATP synthase FliI [Flagella (VF0114)] [Campylobacter jejuni subsp. jejuni NCTC 11168]
10490-4	NODE_9_length_79459_cov_23.858859	37178	39775	-	flgE	1-2598/2598	===============	0/0	100.00	98.15	NP_282855	(flgE) flagellar hook protein [Flagella (VF0114)] [Campylobacter jejuni subsp. jejuni NCTC 11168]
10490-5	NODE_10_length_75966_cov_20.065112	61842	62378	+	fliL	1-537/537	===============	0/0	100.00	99.63	NP_282549	(fliL) flagellar basal body protein FliL [Flagella (VF0114)] [Campylobacter jejuni subsp. jejuni NCTC 11168]
10490-5	NODE_10_length_75966_cov_20.065112	65694	66878	-	kpsS	1-1185/1185	===============	0/0	100.00	100.00	NP_282554	(kpsS) capsule polysaccharide modification protein [Capsule (VF0323)] [Campylobacter jejuni subsp. jejuni NCTC 11168]
10490-5	NODE_10_length_75966_cov_20.065112	66875	68944	-	kpsC	1-2070/2070	===============	0/0	100.00	100.00	NP_282555	(kpsC) capsule polysaccharide modification protein [Capsule (VF0323)] [Campylobacter jejuni subsp. jejuni NCTC 11168]
10490-5	NODE_10_length_75966_cov_20.065112	68941	69453	-	cysC	1-513/513	===============	0/0	100.00	100.00	NP_282556	(cysC) adenylylsulfate kinase [Capsule (VF0323)] [Campylobacter jejuni subsp. jejuni NCTC 11168]
10490-5	NODE_10_length_75966_cov_20.065112	69443	70204	-	Cj1416c	1-762/762	===============	0/0	100.00	99.87	NP_282557	(Cj1416c) sugar nucleotidyltransferase [Capsule (VF0323)] [Campylobacter jejuni subsp. jejuni NCTC 11168]
10490-5	NODE_10_length_75966_cov_20.065112	70206	70808	-	Cj1417c	1-603/603	===============	0/0	100.00	98.67	NP_282558	(Cj1417c) amidotransferase [Capsule biosynthesis and transport (CVF393)] [Campylobacter jejuni subsp. jejuni NCTC 11168]
10490-5	NODE_10_length_75966_cov_20.065112	73153	73914	-	Cj1419c	1-762/762	===============	0/0	100.00	97.77	NP_282560	(Cj1419c) methyltransferase [Capsule biosynthesis and transport (CVF393)] [Campylobacter jejuni subsp. jejuni NCTC 11168]
10490-5	NODE_10_length_75966_cov_20.065112	73967	74741	-	Cj1420c	1-774/774	========/======	1/1	100.00	99.36	NP_282561	(Cj1420c) methyltransferase [Capsule biosynthesis and transport (CVF393)] [Campylobacter jejuni subsp. jejuni NCTC 11168]
10490-5	NODE_17_length_14471_cov_20.709565	7322	7867	+	rfbC	1-546/546	========/======	2/4	99.63	81.57	NP_282571	(rfbC) dTDP-4-dehydrorhamnose 35-epimerase [Capsule (VF0323)] [Campylobacter jejuni subsp. jejuni NCTC 11168]
10490-5	NODE_17_length_14471_cov_20.709565	10928	11870	+	Cj1427c	1-942/942	========/======	1/1	100.00	96.50	NP_282568	(Cj1427c) sugar-nucleotide epimerase/dehydratease [Capsule (VF0323)] [Campylobacter jejuni subsp. jejuni NCTC 11168]
10490-5	NODE_17_length_14471_cov_20.709565	11941	12960	+	hddA	1-1020/1020	===============	0/0	100.00	95.00	NP_282566	(hddA) D-glycero-D-manno-heptose 7-phosphate kinase [Capsule (VF0323)] [Campylobacter jejuni subsp. jejuni NCTC 11168]
10490-5	NODE_17_length_14471_cov_20.709565	12948	13553	+	gmhA2	1-606/606	===============	0/0	100.00	99.83	NP_282565	(gmhA2) phosphoheptose isomerase [Capsule (VF0323)] [Campylobacter jejuni subsp. jejuni NCTC 11168]
10490-5	NODE_17_length_14471_cov_20.709565	13541	14206	+	hddC	1-666/666	===============	0/0	100.00	98.80	NP_282564	(hddC) D-glycero-D-manno-heptose 1-phosphate guanosyltransferase [Capsule (VF0323)] [Campylobacter jejuni subsp. jejuni NCTC 11168]
10490-5	NODE_18_length_13220_cov_18.828229	7392	8090	+	pseF	1-699/699	===============	0/0	100.00	99.86	NP_282457	(pseF) acylneuraminate cytidylyltransferase [Pse5Ac7Ac Pse5Ac7Am Pse8OAc Pse5Am7AcGlnAc (AI151)] [Campylobacter jejuni subsp. jejuni NCTC 11168]
10490-5	NODE_18_length_13220_cov_18.828229	8074	8898	+	pseG	1-825/825	===============	0/0	100.00	98.91	NP_282458	(pseG) UDP-24-diacetamido-246-trideoxy-beta-L-altropyranose hydrolase [Flagella (VF0114)] [Campylobacter jejuni subsp. jejuni NCTC 11168]
10490-5	NODE_18_length_13220_cov_18.828229	8895	9368	+	pseH	1-474/474	===============	0/0	100.00	93.67	NP_282459	(pseH) N-acetyltransferase [Flagella (VF0114)] [Campylobacter jejuni subsp. jejuni NCTC 11168]
10490-5	NODE_18_length_13220_cov_18.828229	10682	11818	-	pseA	1-1137/1137	===============	0/0	100.00	98.94	NP_282462	(pseA) pseudaminic acid biosynthesis PseA protein [Pse5Ac7Ac Pse5Ac7Am Pse8OAc Pse5Am7AcGlnAc (AI151)] [Campylobacter jejuni subsp. jejuni NCTC 11168]
10490-5	NODE_18_length_13220_cov_18.828229	12074	13105	+	pseI	1-1032/1032	===============	0/0	100.00	94.48	NP_282463	(pseI) N-acetylneuraminic acid synthetase [Pse5Ac7Ac Pse5Ac7Am Pse8OAc Pse5Am7AcGlnAc (AI151)] [Campylobacter jejuni subsp. jejuni NCTC 11168]
10490-5	NODE_19_length_12893_cov_19.738054	9937	10644	+	ptmB	1-708/708	===============	0/0	100.00	99.86	NP_282477	(ptmB) acylneuraminate cytidylyltransferase [Flagella (VF0114)] [Campylobacter jejuni subsp. jejuni NCTC 11168]
10490-5	NODE_19_length_12893_cov_19.738054	10644	11414	+	ptmA	1-771/771	===============	0/0	100.00	99.87	NP_282478	(ptmA) flagellin modification protein A [Flagella (VF0114)] [Campylobacter jejuni subsp. jejuni NCTC 11168]
10490-5	NODE_1_length_541083_cov_19.287033	7944	9074	-	pseC	1-1131/1131	===============	0/0	100.00	99.82	NP_282440	(pseC) C4 aminotransferase [Pse5Ac7Ac Pse5Ac7Am Pse8OAc Pse5Am7AcGlnAc (AI151)] [Campylobacter jejuni subsp. jejuni NCTC 11168]
10490-5	NODE_1_length_541083_cov_19.287033	9076	10080	-	pseB	1-1005/1005	===============	0/0	100.00	97.71	NP_282439	(pseB) UDP-GlcNAc-specific C46 dehydratase/C5 epimerase [Pse5Ac7Ac Pse5Ac7Am Pse8OAc Pse5Am7AcGlnAc (AI151)] [Campylobacter jejuni subsp. jejuni NCTC 11168]
10490-5	NODE_1_length_541083_cov_19.287033	44538	45812	-	porA	1-1275/1275	===============	0/0	100.00	97.80	NP_282406	(porA) major outer membrane protein [MOMP (VF0328)] [Campylobacter jejuni subsp. jejuni NCTC 11168]
10490-5	NODE_1_length_541083_cov_19.287033	63976	64296	-	ciaC	1-321/321	===============	0/0	100.00	99.38	YP_002344633	(ciaC) Campylobacter invasion antigen C [CiaC (VF0415)] [Campylobacter jejuni subsp. jejuni NCTC 11168]
10490-5	NODE_1_length_541083_cov_19.287033	127630	128397	+	fliR	1-768/768	===============	0/0	100.00	98.83	NP_282326	(fliR) flagellar biosynthetic protein FliR [Flagella (VF0114)] [Campylobacter jejuni subsp. jejuni NCTC 11168]
10490-5	NODE_1_length_541083_cov_19.287033	149453	150013	+	gmhB	1-561/561	===============	0/0	100.00	95.72	NP_282299	(gmhB) DD-heptose 17-bisphosphate phosphatase [LOS (CVF396)] [Campylobacter jejuni subsp. jejuni NCTC 11168]
10490-5	NODE_1_length_541083_cov_19.287033	150014	150967	+	hldD	1-954/954	===============	0/0	100.00	97.17	NP_282298	(hldD) ADP-glyceromanno-heptose 6-epimerase [LOS (VF0326)] [Campylobacter jejuni subsp. jejuni NCTC 11168]
10490-5	NODE_1_length_541083_cov_19.287033	150960	152345	+	hldE	1-1386/1386	===============	0/0	100.00	93.43	NP_282297	(hldE) bifunctional D-beta-D-heptose 7-phosphate kinase/D-beta-D-heptose 1-phosphate adenylyltransferase [LOS (VF0326)] [Campylobacter jejuni subsp. jejuni NCTC 11168]
10490-5	NODE_1_length_541083_cov_19.287033	152342	152902	+	gmhA	1-561/561	===============	0/0	100.00	93.94	NP_282296	(gmhA) phosphoheptose isomerase [LOS (VF0326)] [Campylobacter jejuni subsp. jejuni NCTC 11168]
10490-5	NODE_1_length_541083_cov_19.287033	152885	153842	-	waaF	1-958/960	===============	0/0	99.79	95.09	NP_282295	(waaF) heptosyltransferase II [LOS (VF0326)] [Campylobacter jejuni subsp. jejuni NCTC 11168]
10490-5	NODE_1_length_541083_cov_19.287033	153901	154686	+	waaV	1-786/825	===============	0/0	95.27	92.62	NP_282294	(waaV) glucosyltransferase [LOS (VF0326)] [Campylobacter jejuni subsp. jejuni NCTC 11168]
10490-5	NODE_1_length_541083_cov_19.287033	163416	164963	-	Cj1135	1-1548/1548	===============	0/0	100.00	94.90	NP_282283	(Cj1135) glucosyltransferase [LOS (VF0326)] [Campylobacter jejuni subsp. jejuni NCTC 11168]
10490-5	NODE_1_length_541083_cov_19.287033	164960	165847	-	htrB	1-888/888	===============	0/0	100.00	99.10	NP_282282	(htrB) lipid A biosynthesis lauroyl acyltransferase [LOS (VF0326)] [Campylobacter jejuni subsp. jejuni NCTC 11168]
10490-5	NODE_1_length_541083_cov_19.287033	165837	166865	-	waaC	1-1029/1029	===============	0/0	100.00	97.86	NP_282281	(waaC) heptosyltransferase I [LOS (VF0326)] [Campylobacter jejuni subsp. jejuni NCTC 11168]
10490-5	NODE_1_length_541083_cov_19.287033	182642	183034	+	cheY	1-393/393	===============	0/0	100.00	99.75	YP_002344511	(cheY) chemotaxis regulatory protein [Pse5Ac7Ac Pse5Ac7Am Pse8OAc Pse5Am7AcGlnAc (AI151)] [Campylobacter jejuni subsp. jejuni NCTC 11168]
10490-5	NODE_1_length_541083_cov_19.287033	223652	224041	-	fliW	1-390/390	===============	0/0	100.00	100.00	YP_002344468	(fliW) flagellar assembly protein FliW [Pse5Ac7Ac Pse5Ac7Am Pse8OAc Pse5Am7AcGlnAc (AI151)] [Campylobacter jejuni subsp. jejuni NCTC 11168]
10490-5	NODE_1_length_541083_cov_19.287033	275858	276373	+	flgP	1-516/516	===============	0/0	100.00	98.06	YP_002344421	(flgP) required for flagellar motility [Pse5Ac7Ac Pse5Ac7Am Pse8OAc Pse5Am7AcGlnAc (AI151)] [Campylobacter jejuni subsp. jejuni NCTC 11168]
10490-5	NODE_1_length_541083_cov_19.287033	276349	276798	+	flgQ	1-450/450	===============	0/0	100.00	98.89	YP_002344420	(flgQ) required for flagellar motility [Pse5Ac7Ac Pse5Ac7Am Pse8OAc Pse5Am7AcGlnAc (AI151)] [Campylobacter jejuni subsp. jejuni NCTC 11168]
10490-5	NODE_1_length_541083_cov_19.287033	276855	278156	+	flgR	1-1302/1302	===============	0/0	100.00	99.00	NP_282174	(flgR) sigma-54 associated transcriptional activator [Pse5Ac7Ac Pse5Ac7Am Pse8OAc Pse5Am7AcGlnAc (AI151)] [Campylobacter jejuni subsp. jejuni NCTC 11168]
10490-5	NODE_1_length_541083_cov_19.287033	315664	316782	-	jlpA	1-1119/1119	===============	0/0	100.00	98.03	NP_282133	(jlpA) lipoprotein [JlpA (VF0329)] [Campylobacter jejuni subsp. jejuni NCTC 11168]
10490-5	NODE_1_length_541083_cov_19.287033	376744	377523	+	pebA	1-780/780	===============	0/0	100.00	99.61	NP_282073	(pebA) bifunctional adhesin/ABC transporter aspartate/glutamate-binding protein [PEB1 (VF0327)] [Campylobacter jejuni subsp. jejuni NCTC 11168]
10490-5	NODE_1_length_541083_cov_19.287033	382955	384787	+	ciaB	1-1833/1833	===============	0/0	100.00	99.24	NP_282066	(ciaB) invasion antigen CiaB [CiaB (VF0324)] [Campylobacter jejuni subsp. jejuni NCTC 11168]
10490-5	NODE_1_length_541083_cov_19.287033	408723	410975	+	flaD	1-2253/2253	===============	0/0	100.00	99.96	NP_282040	(flaD) flagellin [Flagella (VF0114)] [Campylobacter jejuni subsp. jejuni NCTC 11168]
10490-5	NODE_1_length_541083_cov_19.287033	414855	417029	+	flhA	1-2175/2175	===============	0/0	100.00	100.00	NP_282036	(flhA) flagellar biosynthesis protein FlhA [Flagella (VF0114)] [Campylobacter jejuni subsp. jejuni NCTC 11168]
10490-5	NODE_1_length_541083_cov_19.287033	466565	467299	+	fliP	1-735/735	===============	0/0	100.00	100.00	NP_281981	(fliP) flagellar biosynthesis protein FliP [Flagella (VF0114)] [Campylobacter jejuni subsp. jejuni NCTC 11168]
10490-5	NODE_1_length_541083_cov_19.287033	490961	491980	-	flgS	1-1020/1020	===============	0/0	100.00	100.00	YP_002344200	(flgS) signal transduction histidine kinase [Pse5Ac7Ac Pse5Ac7Am Pse8OAc Pse5Am7AcGlnAc (AI151)] [Campylobacter jejuni subsp. jejuni NCTC 11168]
10490-5	NODE_1_length_541083_cov_19.287033	515206	515868	+	flgA	1-663/663	===============	0/0	100.00	98.49	YP_002344176	(flgA) flagellar basal body P-ring biosynthesis protein FlgA [Pse5Ac7Ac Pse5Ac7Am Pse8OAc Pse5Am7AcGlnAc (AI151)] [Campylobacter jejuni subsp. jejuni NCTC 11168]
10490-5	NODE_27_length_2411_cov_18.683450	402	2288	-	pseE/maf5	1-1887/1887	===============	0/0	100.00	99.20	NP_282483	(pseE/maf5) motility accessory factor PseE [Pse5Ac7Ac Pse5Ac7Am Pse8OAc Pse5Am7AcGlnAc (AI151)] [Campylobacter jejuni subsp. jejuni NCTC 11168]
10490-5	NODE_2_length_150528_cov_19.789263	73261	73569	-	fliN	1-309/309	===============	0/0	100.00	99.03	NP_281542	(fliN) flagellar motor switch protein FliN [Flagella (VF0114)] [Campylobacter jejuni subsp. jejuni NCTC 11168]
10490-5	NODE_2_length_150528_cov_19.789263	89100	89876	+	motA	1-777/777	===============	0/0	100.00	98.71	NP_281528	(motA) flagellar motor protein MotA [Flagella (VF0114)] [Campylobacter jejuni subsp. jejuni NCTC 11168]
10490-5	NODE_2_length_150528_cov_19.789263	89879	90622	+	motB	1-744/744	===============	0/0	100.00	99.87	NP_281527	(motB) flagellar motor protein MotB [Flagella (VF0114)] [Campylobacter jejuni subsp. jejuni NCTC 11168]
10490-5	NODE_2_length_150528_cov_19.789263	90628	91716	-	flhB	1-1089/1089	===============	0/0	100.00	100.00	NP_281526	(flhB) flagellar biosynthetic protein [Flagella (VF0114)] [Campylobacter jejuni subsp. jejuni NCTC 11168]
10490-5	NODE_2_length_150528_cov_19.789263	102808	103638	-	fliH	1-831/831	===============	0/0	100.00	99.76	NP_281511	(fliH) flagellar assembly protein H [Flagella (VF0114)] [Campylobacter jejuni subsp. jejuni NCTC 11168]
10490-5	NODE_2_length_150528_cov_19.789263	103646	104674	-	fliG	1-1029/1029	===============	0/0	100.00	100.00	NP_281510	(fliG) flagellar motor switch protein G [Flagella (VF0114)] [Campylobacter jejuni subsp. jejuni NCTC 11168]
10490-5	NODE_2_length_150528_cov_19.789263	104674	106356	-	fliF	1-1683/1683	===============	0/0	100.00	100.00	NP_281509	(fliF) flagellar M-ring protein FliF [Flagella (VF0114)] [Campylobacter jejuni subsp. jejuni NCTC 11168]
10490-5	NODE_2_length_150528_cov_19.789263	130593	131549	+	cheV	1-957/957	===============	0/0	100.00	99.90	YP_002343726	(cheV) chemotaxis protein [Pse5Ac7Ac Pse5Ac7Am Pse8OAc Pse5Am7AcGlnAc (AI151)] [Campylobacter jejuni subsp. jejuni NCTC 11168]
10490-5	NODE_2_length_150528_cov_19.789263	131553	133862	+	cheA	1-2310/2310	===============	0/0	100.00	99.83	YP_002343725	(cheA) chemotaxis histidine kinase [Pse5Ac7Ac Pse5Ac7Am Pse8OAc Pse5Am7AcGlnAc (AI151)] [Campylobacter jejuni subsp. jejuni NCTC 11168]
10490-5	NODE_2_length_150528_cov_19.789263	133867	134388	+	cheW	1-522/522	===============	0/0	100.00	100.00	YP_002343724	(cheW) chemotaxis protein [Pse5Ac7Ac Pse5Ac7Am Pse8OAc Pse5Am7AcGlnAc (AI151)] [Campylobacter jejuni subsp. jejuni NCTC 11168]
10490-5	NODE_3_length_128779_cov_19.363446	74543	74929	-	fliS	1-387/387	===============	0/0	100.00	100.00	NP_281733	(fliS) flagellar protein FliS [Flagella (VF0114)] [Campylobacter jejuni subsp. jejuni NCTC 11168]
10490-5	NODE_3_length_128779_cov_19.363446	74941	76872	-	fliD	1-1929/1929	========/======	1/3	100.00	98.45	NP_281732	(fliD) flagellar capping protein FliD [Flagella (VF0114)] [Campylobacter jejuni subsp. jejuni NCTC 11168]
10490-5	NODE_3_length_128779_cov_19.363446	76875	77240	-	flaG	1-366/366	===============	0/0	100.00	98.91	NP_281731	(flaG) flagellar protein FlaG [Flagella (VF0114)] [Campylobacter jejuni subsp. jejuni NCTC 11168]
10490-5	NODE_3_length_128779_cov_19.363446	97030	97461	+	flgB	1-432/432	===============	0/0	100.00	100.00	NP_281712	(flgB) flagellar basal body rod protein FlgB [Flagella (VF0114)] [Campylobacter jejuni subsp. jejuni NCTC 11168]
10490-5	NODE_3_length_128779_cov_19.363446	97471	97965	+	flgC	1-495/495	===============	0/0	100.00	100.00	NP_281711	(flgC) flagellar basal body rod protein FlgC [Flagella (VF0114)] [Campylobacter jejuni subsp. jejuni NCTC 11168]
10490-5	NODE_3_length_128779_cov_19.363446	97972	98268	+	fliE	1-297/297	===============	0/0	100.00	100.00	NP_281710	(fliE) flagellar hook-basal body complex protein FliE [Flagella (VF0114)] [Campylobacter jejuni subsp. jejuni NCTC 11168]
10490-5	NODE_4_length_112116_cov_19.965077	77393	78352	+	cadF	1-960/960	===============	0/0	100.00	100.00	NP_282616	(cadF) outer membrane fibronectin-binding protein [CadF (VF0322)] [Campylobacter jejuni subsp. jejuni NCTC 11168]
10490-5	NODE_4_length_112116_cov_19.965077	89832	91658	-	flgK	1-1827/1827	===============	0/0	100.00	99.84	NP_282606	(flgK) flagellar hook-associated protein 1 FlgK [Flagella (VF0114)] [Campylobacter jejuni subsp. jejuni NCTC 11168]
10490-5	NODE_4_length_112116_cov_19.965077	92145	92342	-	flgM	1-198/198	===============	0/0	100.00	98.99	YP_002344846	(flgM) negative regulator of flagellin synthesis [Pse5Ac7Ac Pse5Ac7Am Pse8OAc Pse5Am7AcGlnAc (AI151)] [Campylobacter jejuni subsp. jejuni NCTC 11168]
10490-5	NODE_4_length_112116_cov_19.965077	92405	92746	-	flgJ	1-342/342	===============	0/0	100.00	99.12	YP_002344845	(flgJ) flagellar rod assembly protein/muramidase FlgJ [Pse5Ac7Ac Pse5Ac7Am Pse8OAc Pse5Am7AcGlnAc (AI151)] [Campylobacter jejuni subsp. jejuni NCTC 11168]
10490-5	NODE_4_length_112116_cov_19.965077	92746	93792	-	flgI	1-1047/1047	===============	0/0	100.00	99.24	NP_282602	(flgI) flagellar P-ring protein precursor FlgI [Flagella (VF0114)] [Campylobacter jejuni subsp. jejuni NCTC 11168]
10490-5	NODE_4_length_112116_cov_19.965077	104557	105339	+	kpsM	1-783/783	===============	0/0	100.00	100.00	NP_282588	(kpsM) capsule polysaccharide export system inner membrane protein [Capsule (VF0323)] [Campylobacter jejuni subsp. jejuni NCTC 11168]
10490-5	NODE_4_length_112116_cov_19.965077	105336	105998	+	kpsT	1-663/663	===============	0/0	100.00	100.00	NP_282587	(kpsT) capsule polysaccharide export ATP-binding protein [Capsule (VF0323)] [Campylobacter jejuni subsp. jejuni NCTC 11168]
10490-5	NODE_4_length_112116_cov_19.965077	105998	107116	+	kpsE	1-1119/1119	===============	0/0	100.00	98.93	NP_282586	(kpsE) capsule polysaccharide export system inner membrane protein [Capsule (VF0323)] [Campylobacter jejuni subsp. jejuni NCTC 11168]
10490-5	NODE_4_length_112116_cov_19.965077	107118	108776	+	kpsD	1-1659/1659	===============	0/0	100.00	99.40	NP_282585	(kpsD) capsule polysaccharide export system periplasmic protein [Capsule (VF0323)] [Campylobacter jejuni subsp. jejuni NCTC 11168]
10490-5	NODE_4_length_112116_cov_19.965077	108786	109729	+	kpsF	1-944/948	===============	0/0	99.58	95.44	NP_282584	(kpsF) D-arabinose 5-phosphate isomerase [Capsule (VF0323)] [Campylobacter jejuni subsp. jejuni NCTC 11168]
10490-5	NODE_5_length_106778_cov_19.646689	34700	35950	+	rpoN	1-1251/1251	===============	0/0	100.00	98.32	YP_002344093	(rpoN) RNA polymerase factor sigma-54 [Pse5Ac7Ac Pse5Ac7Am Pse8OAc Pse5Am7AcGlnAc (AI151)] [Campylobacter jejuni subsp. jejuni NCTC 11168]
10490-5	NODE_5_length_106778_cov_19.646689	51675	52373	-	flgH	1-699/699	===============	0/0	100.00	98.57	NP_281859	(flgH) flagellar L-ring protein precursor FlgH [Flagella (VF0114)] [Campylobacter jejuni subsp. jejuni NCTC 11168]
10490-5	NODE_5_length_106778_cov_19.646689	65775	66587	+	flgF	1-813/813	===============	0/0	100.00	99.26	NP_281869	(flgF) flagellar basal-body rod protein [Flagella (VF0114)] [Campylobacter jejuni subsp. jejuni NCTC 11168]
10490-5	NODE_5_length_106778_cov_19.646689	66618	67409	+	flgG	1-792/792	===============	0/0	100.00	99.12	NP_281870	(flgG) flagellar basal-body rod protein FlgG [Flagella (VF0114)] [Campylobacter jejuni subsp. jejuni NCTC 11168]
10490-5	NODE_5_length_106778_cov_19.646689	86803	87552	-	flaC	1-750/750	===============	0/0	100.00	99.60	NP_281892	(flaC) flagellin [Flagella (VF0114)] [Campylobacter jejuni subsp. jejuni NCTC 11168]
10490-5	NODE_6_length_104868_cov_20.592614	16928	18721	+	fliK	1-1797/1797	========/======	1/3	99.83	99.72	NP_281263	(fliK) flagellar hook-length control protein FliK [Pse5Ac7Ac Pse5Ac7Am Pse8OAc Pse5Am7AcGlnAc (AI151)] [Campylobacter jejuni subsp. jejuni NCTC 11168]
10490-5	NODE_6_length_104868_cov_20.592614	18775	19659	+	flgD	1-885/885	===============	0/0	100.00	100.00	NP_281264	(flgD) flagellar basal-body rod modification protein FlgD [Flagella (VF0114)] [Campylobacter jejuni subsp. jejuni NCTC 11168]
10490-5	NODE_6_length_104868_cov_20.592614	19663	21300	+	flgE	1-1638/1638	===============	0/0	100.00	100.00	NP_281265	(flgE) flagellar hook protein FlgE [Flagella (VF0114)] [Campylobacter jejuni subsp. jejuni NCTC 11168]
10490-5	NODE_6_length_104868_cov_20.592614	30816	31658	-	fliY	1-843/843	===============	0/0	100.00	100.00	NP_281274	(fliY) flagellar motor switch protein FliY [Flagella (VF0114)] [Campylobacter jejuni subsp. jejuni NCTC 11168]
10490-5	NODE_6_length_104868_cov_20.592614	31655	32734	-	fliM	1-1080/1080	===============	0/0	100.00	99.81	NP_281275	(fliM) flagellar motor switch protein FliM [Flagella (VF0114)] [Campylobacter jejuni subsp. jejuni NCTC 11168]
10490-5	NODE_6_length_104868_cov_20.592614	32734	33450	-	fliA	1-717/717	===============	0/0	100.00	100.00	NP_281276	(fliA) flagellar biosynthesis sigma factor [Flagella (VF0114)] [Campylobacter jejuni subsp. jejuni NCTC 11168]
10490-5	NODE_6_length_104868_cov_20.592614	33782	34648	-	flhG	1-867/867	===============	0/0	100.00	99.89	NP_281278	(flhG) ATP-binding protein [Flagella (CVF397)] [Campylobacter jejuni subsp. jejuni NCTC 11168]
10490-5	NODE_6_length_104868_cov_20.592614	34641	36095	-	flhF	1-1455/1455	===============	0/0	100.00	99.72	NP_281279	(flhF) flagellar biosynthesis regulator FlhF [Flagella (VF0114)] [Campylobacter jejuni subsp. jejuni NCTC 11168]
10490-5	NODE_6_length_104868_cov_20.592614	46213	46782	-	cdtC	1-570/570	===============	0/0	100.00	100.00	NP_281290	(cdtC) cytolethal distending toxin C [CDT (VF0115)] [Campylobacter jejuni subsp. jejuni NCTC 11168]
10490-5	NODE_6_length_104868_cov_20.592614	46793	47590	-	cdtB	1-798/798	===============	0/0	100.00	100.00	NP_281291	(cdtB) cytolethal distending toxin B [CDT (VF0115)] [Campylobacter jejuni subsp. jejuni NCTC 11168]
10490-5	NODE_6_length_104868_cov_20.592614	47587	48393	-	cdtA	1-807/807	===============	0/0	100.00	100.00	NP_281292	(cdtA) cytolethal distending toxin A [CDT (VF0115)] [Campylobacter jejuni subsp. jejuni NCTC 11168]
10490-5	NODE_7_length_103241_cov_20.537512	992	1261	-	fliQ	1-270/270	===============	0/0	100.00	100.00	NP_282802	(fliQ) flagellar biosynthesis protein FliQ [Flagella (VF0114)] [Campylobacter jejuni subsp. jejuni NCTC 11168]
10490-5	NODE_7_length_103241_cov_20.537512	100696	103062	+	pflA	1-2367/2367	===============	0/0	100.00	99.62	NP_282693	(pflA) paralysed flagellum protein [Flagella (VF0114)] [Campylobacter jejuni subsp. jejuni NCTC 11168]
10490-5	NODE_8_length_89850_cov_19.863714	2831	4369	-	eptC	1-1539/1539	===============	0/0	100.00	97.60	YP_002343698	(eptC) phosphoethanolamine transferase [Pse5Ac7Ac Pse5Ac7Am Pse8OAc Pse5Am7AcGlnAc (AI151)] [Campylobacter jejuni subsp. jejuni NCTC 11168]
10490-5	NODE_8_length_89850_cov_19.863714	46854	48239	-	fliI	1-1386/1386	===============	0/0	100.00	99.93	NP_281405	(fliI) flagellum-specific ATP synthase FliI [Flagella (VF0114)] [Campylobacter jejuni subsp. jejuni NCTC 11168]
10490-5	NODE_9_length_79459_cov_21.432310	37178	39775	-	flgE	1-2598/2598	===============	0/0	100.00	98.15	NP_282855	(flgE) flagellar hook protein [Flagella (VF0114)] [Campylobacter jejuni subsp. jejuni NCTC 11168]
10492-10	NODE_10_length_16631_cov_21.285082	9854	10561	+	ptmB	1-708/708	===============	0/0	100.00	99.86	NP_282477	(ptmB) acylneuraminate cytidylyltransferase [Flagella (VF0114)] [Campylobacter jejuni subsp. jejuni NCTC 11168]
10492-10	NODE_10_length_16631_cov_21.285082	10561	11331	+	ptmA	1-771/771	===============	0/0	100.00	97.28	NP_282478	(ptmA) flagellin modification protein A [Flagella (VF0114)] [Campylobacter jejuni subsp. jejuni NCTC 11168]
10492-10	NODE_10_length_16631_cov_21.285082	11319	13280	+	pseD/maf2	1-1962/1962	===============	0/0	100.00	96.48	NP_282479	(pseD/maf2) motility accessory factor PseD [Pse5Ac7Ac Pse5Ac7Am Pse8OAc Pse5Am7AcGlnAc (AI151)] [Campylobacter jejuni subsp. jejuni NCTC 11168]
10492-10	NODE_14_length_4641_cov_22.367966	1540	2644	+	Cj1437c	1-1104/1104	========/======	1/1	100.00	99.91	NP_282578	(Cj1437c) aminotransferase [Capsule (VF0323)] [Campylobacter jejuni subsp. jejuni NCTC 11168]
10492-10	NODE_14_length_4641_cov_22.367966	2694	3866	+	Cj1436c	1-1173/1173	===============	0/0	100.00	99.83	NP_282577	(Cj1436c) aminotransferase [Capsule (VF0323)] [Campylobacter jejuni subsp. jejuni NCTC 11168]
10492-10	NODE_14_length_4641_cov_22.367966	3870	4505	+	Cj1435c	1-636/636	===============	0/0	100.00	100.00	NP_282576	(Cj1435c) phosphatase [Capsule (VF0323)] [Campylobacter jejuni subsp. jejuni NCTC 11168]
10492-10	NODE_16_length_2541_cov_22.677299	254	2140	+	pseE/maf5	1-1887/1887	===============	0/0	100.00	98.20	NP_282483	(pseE/maf5) motility accessory factor PseE [Pse5Ac7Ac Pse5Ac7Am Pse8OAc Pse5Am7AcGlnAc (AI151)] [Campylobacter jejuni subsp. jejuni NCTC 11168]
10492-10	NODE_1_length_539640_cov_21.062384	1481	2512	-	pseI	1-1032/1032	===============	0/0	100.00	100.00	NP_282463	(pseI) N-acetylneuraminic acid synthetase [Pse5Ac7Ac Pse5Ac7Am Pse8OAc Pse5Am7AcGlnAc (AI151)] [Campylobacter jejuni subsp. jejuni NCTC 11168]
10492-10	NODE_1_length_539640_cov_21.062384	2770	3906	+	pseA	1-1137/1137	===============	0/0	100.00	99.47	NP_282462	(pseA) pseudaminic acid biosynthesis PseA protein [Pse5Ac7Ac Pse5Ac7Am Pse8OAc Pse5Am7AcGlnAc (AI151)] [Campylobacter jejuni subsp. jejuni NCTC 11168]
10492-10	NODE_1_length_539640_cov_21.062384	5220	5693	-	pseH	1-474/474	===============	0/0	100.00	94.09	NP_282459	(pseH) N-acetyltransferase [Flagella (VF0114)] [Campylobacter jejuni subsp. jejuni NCTC 11168]
10492-10	NODE_1_length_539640_cov_21.062384	5690	6514	-	pseG	1-825/825	===============	0/0	100.00	99.03	NP_282458	(pseG) UDP-24-diacetamido-246-trideoxy-beta-L-altropyranose hydrolase [Flagella (VF0114)] [Campylobacter jejuni subsp. jejuni NCTC 11168]
10492-10	NODE_1_length_539640_cov_21.062384	6498	7196	-	pseF	1-699/699	===============	0/0	100.00	95.42	NP_282457	(pseF) acylneuraminate cytidylyltransferase [Pse5Ac7Ac Pse5Ac7Am Pse8OAc Pse5Am7AcGlnAc (AI151)] [Campylobacter jejuni subsp. jejuni NCTC 11168]
10492-10	NODE_1_length_539640_cov_21.062384	19948	21078	-	pseC	1-1131/1131	===============	0/0	100.00	95.31	NP_282440	(pseC) C4 aminotransferase [Pse5Ac7Ac Pse5Ac7Am Pse8OAc Pse5Am7AcGlnAc (AI151)] [Campylobacter jejuni subsp. jejuni NCTC 11168]
10492-10	NODE_1_length_539640_cov_21.062384	21080	22084	-	pseB	1-1005/1005	===============	0/0	100.00	97.02	NP_282439	(pseB) UDP-GlcNAc-specific C46 dehydratase/C5 epimerase [Pse5Ac7Ac Pse5Ac7Am Pse8OAc Pse5Am7AcGlnAc (AI151)] [Campylobacter jejuni subsp. jejuni NCTC 11168]
10492-10	NODE_1_length_539640_cov_21.062384	56541	57818	-	porA	1-1275/1275	========/======	1/3	100.00	97.42	NP_282406	(porA) major outer membrane protein [MOMP (VF0328)] [Campylobacter jejuni subsp. jejuni NCTC 11168]
10492-10	NODE_1_length_539640_cov_21.062384	75986	76306	-	ciaC	1-321/321	===============	0/0	100.00	99.38	YP_002344633	(ciaC) Campylobacter invasion antigen C [CiaC (VF0415)] [Campylobacter jejuni subsp. jejuni NCTC 11168]
10492-10	NODE_1_length_539640_cov_21.062384	139652	140419	+	fliR	1-768/768	===============	0/0	100.00	99.74	NP_282326	(fliR) flagellar biosynthetic protein FliR [Flagella (VF0114)] [Campylobacter jejuni subsp. jejuni NCTC 11168]
10492-10	NODE_1_length_539640_cov_21.062384	161467	162027	+	gmhB	1-561/561	===============	0/0	100.00	98.22	NP_282299	(gmhB) DD-heptose 17-bisphosphate phosphatase [LOS (CVF396)] [Campylobacter jejuni subsp. jejuni NCTC 11168]
10492-10	NODE_1_length_539640_cov_21.062384	162028	162981	+	hldD	1-954/954	===============	0/0	100.00	97.80	NP_282298	(hldD) ADP-glyceromanno-heptose 6-epimerase [LOS (VF0326)] [Campylobacter jejuni subsp. jejuni NCTC 11168]
10492-10	NODE_1_length_539640_cov_21.062384	162974	164359	+	hldE	1-1386/1386	===============	0/0	100.00	94.66	NP_282297	(hldE) bifunctional D-beta-D-heptose 7-phosphate kinase/D-beta-D-heptose 1-phosphate adenylyltransferase [LOS (VF0326)] [Campylobacter jejuni subsp. jejuni NCTC 11168]
10492-10	NODE_1_length_539640_cov_21.062384	164356	164916	+	gmhA	1-561/561	===============	0/0	100.00	93.76	NP_282296	(gmhA) phosphoheptose isomerase [LOS (VF0326)] [Campylobacter jejuni subsp. jejuni NCTC 11168]
10492-10	NODE_1_length_539640_cov_21.062384	165708	166631	-	waaF	1-924/960	===============	0/0	96.25	95.45	NP_282295	(waaF) heptosyltransferase II [LOS (VF0326)] [Campylobacter jejuni subsp. jejuni NCTC 11168]
10492-10	NODE_1_length_539640_cov_21.062384	166690	167490	+	waaV	1-786/825	========/======	2/15	95.27	90.39	NP_282294	(waaV) glucosyltransferase [LOS (VF0326)] [Campylobacter jejuni subsp. jejuni NCTC 11168]
10492-10	NODE_1_length_539640_cov_21.062384	176228	177775	-	Cj1135	1-1548/1548	========/======	2/2	99.94	90.70	NP_282283	(Cj1135) glucosyltransferase [LOS (VF0326)] [Campylobacter jejuni subsp. jejuni NCTC 11168]
10492-10	NODE_1_length_539640_cov_21.062384	177772	178659	-	htrB	1-888/888	===============	0/0	100.00	98.09	NP_282282	(htrB) lipid A biosynthesis lauroyl acyltransferase [LOS (VF0326)] [Campylobacter jejuni subsp. jejuni NCTC 11168]
10492-10	NODE_1_length_539640_cov_21.062384	178649	179677	-	waaC	1-1029/1029	===============	0/0	100.00	99.12	NP_282281	(waaC) heptosyltransferase I [LOS (VF0326)] [Campylobacter jejuni subsp. jejuni NCTC 11168]
10492-10	NODE_1_length_539640_cov_21.062384	194848	195240	+	cheY	1-393/393	===============	0/0	100.00	99.75	YP_002344511	(cheY) chemotaxis regulatory protein [Pse5Ac7Ac Pse5Ac7Am Pse8OAc Pse5Am7AcGlnAc (AI151)] [Campylobacter jejuni subsp. jejuni NCTC 11168]
10492-10	NODE_1_length_539640_cov_21.062384	235864	236253	-	fliW	1-390/390	===============	0/0	100.00	100.00	YP_002344468	(fliW) flagellar assembly protein FliW [Pse5Ac7Ac Pse5Ac7Am Pse8OAc Pse5Am7AcGlnAc (AI151)] [Campylobacter jejuni subsp. jejuni NCTC 11168]
10492-10	NODE_1_length_539640_cov_21.062384	284332	284847	+	flgP	1-516/516	===============	0/0	100.00	98.26	YP_002344421	(flgP) required for flagellar motility [Pse5Ac7Ac Pse5Ac7Am Pse8OAc Pse5Am7AcGlnAc (AI151)] [Campylobacter jejuni subsp. jejuni NCTC 11168]
10492-10	NODE_1_length_539640_cov_21.062384	284823	285272	+	flgQ	1-450/450	===============	0/0	100.00	99.33	YP_002344420	(flgQ) required for flagellar motility [Pse5Ac7Ac Pse5Ac7Am Pse8OAc Pse5Am7AcGlnAc (AI151)] [Campylobacter jejuni subsp. jejuni NCTC 11168]
10492-10	NODE_1_length_539640_cov_21.062384	285329	286630	+	flgR	1-1302/1302	===============	0/0	100.00	99.08	NP_282174	(flgR) sigma-54 associated transcriptional activator [Pse5Ac7Ac Pse5Ac7Am Pse8OAc Pse5Am7AcGlnAc (AI151)] [Campylobacter jejuni subsp. jejuni NCTC 11168]
10492-10	NODE_1_length_539640_cov_21.062384	324167	325285	-	jlpA	1-1119/1119	===============	0/0	100.00	98.66	NP_282133	(jlpA) lipoprotein [JlpA (VF0329)] [Campylobacter jejuni subsp. jejuni NCTC 11168]
10492-10	NODE_1_length_539640_cov_21.062384	385214	385993	+	pebA	1-780/780	===============	0/0	100.00	99.10	NP_282073	(pebA) bifunctional adhesin/ABC transporter aspartate/glutamate-binding protein [PEB1 (VF0327)] [Campylobacter jejuni subsp. jejuni NCTC 11168]
10492-10	NODE_1_length_539640_cov_21.062384	391425	393257	+	ciaB	1-1833/1833	===============	0/0	100.00	99.62	NP_282066	(ciaB) invasion antigen CiaB [CiaB (VF0324)] [Campylobacter jejuni subsp. jejuni NCTC 11168]
10492-10	NODE_1_length_539640_cov_21.062384	417203	419455	+	flaD	1-2253/2253	===============	0/0	100.00	98.53	NP_282040	(flaD) flagellin [Flagella (VF0114)] [Campylobacter jejuni subsp. jejuni NCTC 11168]
10492-10	NODE_1_length_539640_cov_21.062384	423335	425509	+	flhA	1-2175/2175	===============	0/0	100.00	99.91	NP_282036	(flhA) flagellar biosynthesis protein FlhA [Flagella (VF0114)] [Campylobacter jejuni subsp. jejuni NCTC 11168]
10492-10	NODE_1_length_539640_cov_21.062384	473789	474523	+	fliP	1-735/735	===============	0/0	100.00	99.05	NP_281981	(fliP) flagellar biosynthesis protein FliP [Flagella (VF0114)] [Campylobacter jejuni subsp. jejuni NCTC 11168]
10492-10	NODE_1_length_539640_cov_21.062384	497603	498622	-	flgS	1-1020/1020	===============	0/0	100.00	98.72	YP_002344200	(flgS) signal transduction histidine kinase [Pse5Ac7Ac Pse5Ac7Am Pse8OAc Pse5Am7AcGlnAc (AI151)] [Campylobacter jejuni subsp. jejuni NCTC 11168]
10492-10	NODE_1_length_539640_cov_21.062384	521846	522508	+	flgA	1-663/663	===============	0/0	100.00	98.94	YP_002344176	(flgA) flagellar basal body P-ring biosynthesis protein FlgA [Pse5Ac7Ac Pse5Ac7Am Pse8OAc Pse5Am7AcGlnAc (AI151)] [Campylobacter jejuni subsp. jejuni NCTC 11168]
10492-10	NODE_2_length_334665_cov_21.423336	14365	15114	+	flaC	1-750/750	===============	0/0	100.00	99.47	NP_281892	(flaC) flagellin [Flagella (VF0114)] [Campylobacter jejuni subsp. jejuni NCTC 11168]
10492-10	NODE_2_length_334665_cov_21.423336	34509	35300	-	flgG	1-792/792	===============	0/0	100.00	99.75	NP_281870	(flgG) flagellar basal-body rod protein FlgG [Flagella (VF0114)] [Campylobacter jejuni subsp. jejuni NCTC 11168]
10492-10	NODE_2_length_334665_cov_21.423336	35329	36141	-	flgF	1-813/813	===============	0/0	100.00	99.26	NP_281869	(flgF) flagellar basal-body rod protein [Flagella (VF0114)] [Campylobacter jejuni subsp. jejuni NCTC 11168]
10492-10	NODE_2_length_334665_cov_21.423336	49543	50241	+	flgH	1-699/699	===============	0/0	100.00	99.71	NP_281859	(flgH) flagellar L-ring protein precursor FlgH [Flagella (VF0114)] [Campylobacter jejuni subsp. jejuni NCTC 11168]
10492-10	NODE_2_length_334665_cov_21.423336	65976	67226	-	rpoN	1-1251/1251	===============	0/0	100.00	98.88	YP_002344093	(rpoN) RNA polymerase factor sigma-54 [Pse5Ac7Ac Pse5Ac7Am Pse8OAc Pse5Am7AcGlnAc (AI151)] [Campylobacter jejuni subsp. jejuni NCTC 11168]
10492-10	NODE_2_length_334665_cov_21.423336	180976	181362	-	fliS	1-387/387	===============	0/0	100.00	99.74	NP_281733	(fliS) flagellar protein FliS [Flagella (VF0114)] [Campylobacter jejuni subsp. jejuni NCTC 11168]
10492-10	NODE_2_length_334665_cov_21.423336	181374	183302	-	fliD	1-1929/1929	===============	0/0	100.00	97.51	NP_281732	(fliD) flagellar capping protein FliD [Flagella (VF0114)] [Campylobacter jejuni subsp. jejuni NCTC 11168]
10492-10	NODE_2_length_334665_cov_21.423336	183305	183670	-	flaG	1-366/366	===============	0/0	100.00	99.18	NP_281731	(flaG) flagellar protein FlaG [Flagella (VF0114)] [Campylobacter jejuni subsp. jejuni NCTC 11168]
10492-10	NODE_2_length_334665_cov_21.423336	203459	203890	+	flgB	1-432/432	===============	0/0	100.00	97.22	NP_281712	(flgB) flagellar basal body rod protein FlgB [Flagella (VF0114)] [Campylobacter jejuni subsp. jejuni NCTC 11168]
10492-10	NODE_2_length_334665_cov_21.423336	203900	204394	+	flgC	1-495/495	===============	0/0	100.00	99.19	NP_281711	(flgC) flagellar basal body rod protein FlgC [Flagella (VF0114)] [Campylobacter jejuni subsp. jejuni NCTC 11168]
10492-10	NODE_2_length_334665_cov_21.423336	204401	204697	+	fliE	1-297/297	===============	0/0	100.00	99.33	NP_281710	(fliE) flagellar hook-basal body complex protein FliE [Flagella (VF0114)] [Campylobacter jejuni subsp. jejuni NCTC 11168]
10492-10	NODE_3_length_182228_cov_22.700018	315	2681	-	pflA	1-2367/2367	===============	0/0	100.00	99.24	NP_282693	(pflA) paralysed flagellum protein [Flagella (VF0114)] [Campylobacter jejuni subsp. jejuni NCTC 11168]
10492-10	NODE_3_length_182228_cov_22.700018	105901	106170	+	fliQ	1-270/270	===============	0/0	100.00	98.52	NP_282802	(fliQ) flagellar biosynthesis protein FliQ [Flagella (VF0114)] [Campylobacter jejuni subsp. jejuni NCTC 11168]
10492-10	NODE_4_length_157489_cov_21.659626	72856	73164	-	fliN	1-309/309	===============	0/0	100.00	99.35	NP_281542	(fliN) flagellar motor switch protein FliN [Flagella (VF0114)] [Campylobacter jejuni subsp. jejuni NCTC 11168]
10492-10	NODE_4_length_157489_cov_21.659626	88695	89471	+	motA	1-777/777	===============	0/0	100.00	98.20	NP_281528	(motA) flagellar motor protein MotA [Flagella (VF0114)] [Campylobacter jejuni subsp. jejuni NCTC 11168]
10492-10	NODE_4_length_157489_cov_21.659626	89474	90217	+	motB	1-744/744	===============	0/0	100.00	98.66	NP_281527	(motB) flagellar motor protein MotB [Flagella (VF0114)] [Campylobacter jejuni subsp. jejuni NCTC 11168]
10492-10	NODE_4_length_157489_cov_21.659626	90223	91311	-	flhB	1-1089/1089	===============	0/0	100.00	99.72	NP_281526	(flhB) flagellar biosynthetic protein [Flagella (VF0114)] [Campylobacter jejuni subsp. jejuni NCTC 11168]
10492-10	NODE_4_length_157489_cov_21.659626	102403	103233	-	fliH	1-831/831	===============	0/0	100.00	98.56	NP_281511	(fliH) flagellar assembly protein H [Flagella (VF0114)] [Campylobacter jejuni subsp. jejuni NCTC 11168]
10492-10	NODE_4_length_157489_cov_21.659626	103241	104269	-	fliG	1-1029/1029	===============	0/0	100.00	99.03	NP_281510	(fliG) flagellar motor switch protein G [Flagella (VF0114)] [Campylobacter jejuni subsp. jejuni NCTC 11168]
10492-10	NODE_4_length_157489_cov_21.659626	104269	105951	-	fliF	1-1683/1683	===============	0/0	100.00	98.16	NP_281509	(fliF) flagellar M-ring protein FliF [Flagella (VF0114)] [Campylobacter jejuni subsp. jejuni NCTC 11168]
10492-10	NODE_4_length_157489_cov_21.659626	137022	137978	+	cheV	1-957/957	===============	0/0	100.00	99.69	YP_002343726	(cheV) chemotaxis protein [Pse5Ac7Ac Pse5Ac7Am Pse8OAc Pse5Am7AcGlnAc (AI151)] [Campylobacter jejuni subsp. jejuni NCTC 11168]
10492-10	NODE_4_length_157489_cov_21.659626	137982	140291	+	cheA	1-2310/2310	===============	0/0	100.00	99.22	YP_002343725	(cheA) chemotaxis histidine kinase [Pse5Ac7Ac Pse5Ac7Am Pse8OAc Pse5Am7AcGlnAc (AI151)] [Campylobacter jejuni subsp. jejuni NCTC 11168]
10492-10	NODE_4_length_157489_cov_21.659626	140296	140817	+	cheW	1-522/522	===============	0/0	100.00	100.00	YP_002343724	(cheW) chemotaxis protein [Pse5Ac7Ac Pse5Ac7Am Pse8OAc Pse5Am7AcGlnAc (AI151)] [Campylobacter jejuni subsp. jejuni NCTC 11168]
10492-10	NODE_5_length_114774_cov_22.635507	87	1193	-	glf	1-1107/1107	===============	0/0	100.00	100.00	NP_282580	(glf) UDP-galactopyranose mutase [Capsule (VF0323)] [Campylobacter jejuni subsp. jejuni NCTC 11168]
10492-10	NODE_5_length_114774_cov_22.635507	1231	2454	-	Cj1440c	1-1224/1224	===============	0/0	100.00	99.84	NP_282581	(Cj1440c) sugar transferase [Capsule (VF0323)] [Campylobacter jejuni subsp. jejuni NCTC 11168]
10492-10	NODE_5_length_114774_cov_22.635507	2464	3645	-	kfiD	1-1182/1182	===============	0/0	100.00	99.83	NP_282582	(kfiD) UDP-glucose 6-dehydrogenase [Capsule (VF0323)] [Campylobacter jejuni subsp. jejuni NCTC 11168]
10492-10	NODE_5_length_114774_cov_22.635507	5276	6223	-	kpsF	1-948/948	===============	0/0	100.00	100.00	NP_282584	(kpsF) D-arabinose 5-phosphate isomerase [Capsule (VF0323)] [Campylobacter jejuni subsp. jejuni NCTC 11168]
10492-10	NODE_5_length_114774_cov_22.635507	6234	7892	-	kpsD	1-1659/1659	===============	0/0	100.00	99.94	NP_282585	(kpsD) capsule polysaccharide export system periplasmic protein [Capsule (VF0323)] [Campylobacter jejuni subsp. jejuni NCTC 11168]
10492-10	NODE_5_length_114774_cov_22.635507	7894	9012	-	kpsE	1-1119/1119	===============	0/0	100.00	100.00	NP_282586	(kpsE) capsule polysaccharide export system inner membrane protein [Capsule (VF0323)] [Campylobacter jejuni subsp. jejuni NCTC 11168]
10492-10	NODE_5_length_114774_cov_22.635507	9012	9674	-	kpsT	1-663/663	===============	0/0	100.00	100.00	NP_282587	(kpsT) capsule polysaccharide export ATP-binding protein [Capsule (VF0323)] [Campylobacter jejuni subsp. jejuni NCTC 11168]
10492-10	NODE_5_length_114774_cov_22.635507	9671	10453	-	kpsM	1-783/783	===============	0/0	100.00	99.87	NP_282588	(kpsM) capsule polysaccharide export system inner membrane protein [Capsule (VF0323)] [Campylobacter jejuni subsp. jejuni NCTC 11168]
10492-10	NODE_5_length_114774_cov_22.635507	21216	22262	+	flgI	1-1047/1047	===============	0/0	100.00	98.28	NP_282602	(flgI) flagellar P-ring protein precursor FlgI [Flagella (VF0114)] [Campylobacter jejuni subsp. jejuni NCTC 11168]
10492-10	NODE_5_length_114774_cov_22.635507	22262	22603	+	flgJ	1-342/342	===============	0/0	100.00	99.12	YP_002344845	(flgJ) flagellar rod assembly protein/muramidase FlgJ [Pse5Ac7Ac Pse5Ac7Am Pse8OAc Pse5Am7AcGlnAc (AI151)] [Campylobacter jejuni subsp. jejuni NCTC 11168]
10492-10	NODE_5_length_114774_cov_22.635507	22660	22857	+	flgM	1-198/198	===============	0/0	100.00	98.99	YP_002344846	(flgM) negative regulator of flagellin synthesis [Pse5Ac7Ac Pse5Ac7Am Pse8OAc Pse5Am7AcGlnAc (AI151)] [Campylobacter jejuni subsp. jejuni NCTC 11168]
10492-10	NODE_5_length_114774_cov_22.635507	23343	25169	+	flgK	1-1827/1827	===============	0/0	100.00	99.12	NP_282606	(flgK) flagellar hook-associated protein 1 FlgK [Flagella (VF0114)] [Campylobacter jejuni subsp. jejuni NCTC 11168]
10492-10	NODE_5_length_114774_cov_22.635507	36651	37610	-	cadF	1-960/960	===============	0/0	100.00	99.58	NP_282616	(cadF) outer membrane fibronectin-binding protein [CadF (VF0322)] [Campylobacter jejuni subsp. jejuni NCTC 11168]
10492-10	NODE_6_length_103098_cov_22.397578	15458	17251	+	fliK	1-1797/1797	========/======	1/3	99.83	99.61	NP_281263	(fliK) flagellar hook-length control protein FliK [Pse5Ac7Ac Pse5Ac7Am Pse8OAc Pse5Am7AcGlnAc (AI151)] [Campylobacter jejuni subsp. jejuni NCTC 11168]
10492-10	NODE_6_length_103098_cov_22.397578	17305	18189	+	flgD	1-885/885	===============	0/0	100.00	100.00	NP_281264	(flgD) flagellar basal-body rod modification protein FlgD [Flagella (VF0114)] [Campylobacter jejuni subsp. jejuni NCTC 11168]
10492-10	NODE_6_length_103098_cov_22.397578	18193	19830	+	flgE	1-1638/1638	===============	0/0	100.00	99.88	NP_281265	(flgE) flagellar hook protein FlgE [Flagella (VF0114)] [Campylobacter jejuni subsp. jejuni NCTC 11168]
10492-10	NODE_6_length_103098_cov_22.397578	29386	30228	-	fliY	1-843/843	===============	0/0	100.00	99.53	NP_281274	(fliY) flagellar motor switch protein FliY [Flagella (VF0114)] [Campylobacter jejuni subsp. jejuni NCTC 11168]
10492-10	NODE_6_length_103098_cov_22.397578	30225	31304	-	fliM	1-1080/1080	===============	0/0	100.00	99.44	NP_281275	(fliM) flagellar motor switch protein FliM [Flagella (VF0114)] [Campylobacter jejuni subsp. jejuni NCTC 11168]
10492-10	NODE_6_length_103098_cov_22.397578	31304	32020	-	fliA	1-717/717	===============	0/0	100.00	99.86	NP_281276	(fliA) flagellar biosynthesis sigma factor [Flagella (VF0114)] [Campylobacter jejuni subsp. jejuni NCTC 11168]
10492-10	NODE_6_length_103098_cov_22.397578	32352	33218	-	flhG	1-867/867	===============	0/0	100.00	99.89	NP_281278	(flhG) ATP-binding protein [Flagella (CVF397)] [Campylobacter jejuni subsp. jejuni NCTC 11168]
10492-10	NODE_6_length_103098_cov_22.397578	33211	34665	-	flhF	1-1455/1455	===============	0/0	100.00	99.52	NP_281279	(flhF) flagellar biosynthesis regulator FlhF [Flagella (VF0114)] [Campylobacter jejuni subsp. jejuni NCTC 11168]
10492-10	NODE_6_length_103098_cov_22.397578	44783	45352	-	cdtC	1-570/570	===============	0/0	100.00	100.00	NP_281290	(cdtC) cytolethal distending toxin C [CDT (VF0115)] [Campylobacter jejuni subsp. jejuni NCTC 11168]
10492-10	NODE_6_length_103098_cov_22.397578	45363	46160	-	cdtB	1-798/798	===============	0/0	100.00	99.62	NP_281291	(cdtB) cytolethal distending toxin B [CDT (VF0115)] [Campylobacter jejuni subsp. jejuni NCTC 11168]
10492-10	NODE_6_length_103098_cov_22.397578	46157	46963	-	cdtA	1-807/807	===============	0/0	100.00	99.63	NP_281292	(cdtA) cytolethal distending toxin A [CDT (VF0115)] [Campylobacter jejuni subsp. jejuni NCTC 11168]
10492-10	NODE_7_length_102242_cov_22.950879	1575	4670	+	Cj1432c	1-3096/3096	===============	0/0	100.00	99.87	NP_282573	(Cj1432c) sugar transferase [Capsule (VF0323)] [Campylobacter jejuni subsp. jejuni NCTC 11168]
10492-10	NODE_7_length_102242_cov_22.950879	4673	6421	+	hddC	1-1749/1749	===============	0/0	100.00	99.94	NP_282572	(hddC) capsular polysaccharide heptosyltransferase [Capsule (VF0323)] [Campylobacter jejuni subsp. jejuni NCTC 11168]
10492-10	NODE_7_length_102242_cov_22.950879	6421	6966	+	rfbC	1-546/546	===============	0/0	100.00	99.82	NP_282571	(rfbC) dTDP-4-dehydrorhamnose 35-epimerase [Capsule (VF0323)] [Campylobacter jejuni subsp. jejuni NCTC 11168]
10492-10	NODE_7_length_102242_cov_22.950879	7896	8936	+	fcl	1-1041/1041	===============	0/0	100.00	99.81	NP_282569	(fcl) GDP-L-fucose synthetase [Capsule (VF0323)] [Campylobacter jejuni subsp. jejuni NCTC 11168]
10492-10	NODE_7_length_102242_cov_22.950879	8960	9901	+	Cj1427c	1-942/942	===============	0/0	100.00	99.89	NP_282568	(Cj1427c) sugar-nucleotide epimerase/dehydratease [Capsule (VF0323)] [Campylobacter jejuni subsp. jejuni NCTC 11168]
10492-10	NODE_7_length_102242_cov_22.950879	9920	10771	+	Cj1426c	1-852/852	===============	0/0	100.00	100.00	NP_282567	(Cj1426c) methyltransferase family protein [Capsule (VF0323)] [Campylobacter jejuni subsp. jejuni NCTC 11168]
10492-10	NODE_7_length_102242_cov_22.950879	10791	11810	+	hddA	1-1020/1020	===============	0/0	100.00	99.90	NP_282566	(hddA) D-glycero-D-manno-heptose 7-phosphate kinase [Capsule (VF0323)] [Campylobacter jejuni subsp. jejuni NCTC 11168]
10492-10	NODE_7_length_102242_cov_22.950879	11798	12403	+	gmhA2	1-606/606	===============	0/0	100.00	100.00	NP_282565	(gmhA2) phosphoheptose isomerase [Capsule (VF0323)] [Campylobacter jejuni subsp. jejuni NCTC 11168]
10492-10	NODE_7_length_102242_cov_22.950879	12391	13056	+	hddC	1-666/666	===============	0/0	100.00	99.55	NP_282564	(hddC) D-glycero-D-manno-heptose 1-phosphate guanosyltransferase [Capsule (VF0323)] [Campylobacter jejuni subsp. jejuni NCTC 11168]
10492-10	NODE_7_length_102242_cov_22.950879	13107	14984	+	Cj1422c	1-1878/1878	===============	0/0	100.00	99.84	NP_282563	(Cj1422c) sugar transferase [Capsule (VF0323)] [Campylobacter jejuni subsp. jejuni NCTC 11168]
10492-10	NODE_7_length_102242_cov_22.950879	15039	16877	+	Cj1421c	1-1839/1839	===============	0/0	100.00	99.89	NP_282562	(Cj1421c) sugar transferase [Capsule (VF0323)] [Campylobacter jejuni subsp. jejuni NCTC 11168]
10492-10	NODE_7_length_102242_cov_22.950879	16944	17716	+	Cj1420c	1-774/774	========/======	1/1	99.87	99.87	NP_282561	(Cj1420c) methyltransferase [Capsule biosynthesis and transport (CVF393)] [Campylobacter jejuni subsp. jejuni NCTC 11168]
10492-10	NODE_7_length_102242_cov_22.950879	17769	18530	+	Cj1419c	1-762/762	===============	0/0	100.00	100.00	NP_282560	(Cj1419c) methyltransferase [Capsule biosynthesis and transport (CVF393)] [Campylobacter jejuni subsp. jejuni NCTC 11168]
10492-10	NODE_7_length_102242_cov_22.950879	20875	21477	+	Cj1417c	1-603/603	===============	0/0	100.00	98.18	NP_282558	(Cj1417c) amidotransferase [Capsule biosynthesis and transport (CVF393)] [Campylobacter jejuni subsp. jejuni NCTC 11168]
10492-10	NODE_7_length_102242_cov_22.950879	21479	22239	+	Cj1416c	1-761/762	===============	0/0	99.87	99.74	NP_282557	(Cj1416c) sugar nucleotidyltransferase [Capsule (VF0323)] [Campylobacter jejuni subsp. jejuni NCTC 11168]
10492-10	NODE_7_length_102242_cov_22.950879	22230	22742	+	cysC	1-513/513	===============	0/0	100.00	99.42	NP_282556	(cysC) adenylylsulfate kinase [Capsule (VF0323)] [Campylobacter jejuni subsp. jejuni NCTC 11168]
10492-10	NODE_7_length_102242_cov_22.950879	22739	24808	+	kpsC	1-2070/2070	===============	0/0	100.00	99.86	NP_282555	(kpsC) capsule polysaccharide modification protein [Capsule (VF0323)] [Campylobacter jejuni subsp. jejuni NCTC 11168]
10492-10	NODE_7_length_102242_cov_22.950879	24805	25989	+	kpsS	1-1185/1185	===============	0/0	100.00	98.56	NP_282554	(kpsS) capsule polysaccharide modification protein [Capsule (VF0323)] [Campylobacter jejuni subsp. jejuni NCTC 11168]
10492-10	NODE_7_length_102242_cov_22.950879	29305	29841	-	fliL	1-537/537	===============	0/0	100.00	98.51	NP_282549	(fliL) flagellar basal body protein FliL [Flagella (VF0114)] [Campylobacter jejuni subsp. jejuni NCTC 11168]
10492-10	NODE_8_length_89229_cov_21.598034	2965	4503	-	eptC	1-1539/1539	===============	0/0	100.00	97.73	YP_002343698	(eptC) phosphoethanolamine transferase [Pse5Ac7Ac Pse5Ac7Am Pse8OAc Pse5Am7AcGlnAc (AI151)] [Campylobacter jejuni subsp. jejuni NCTC 11168]
10492-10	NODE_8_length_89229_cov_21.598034	46988	48373	-	fliI	1-1386/1386	===============	0/0	100.00	98.63	NP_281405	(fliI) flagellum-specific ATP synthase FliI [Flagella (VF0114)] [Campylobacter jejuni subsp. jejuni NCTC 11168]
10492-1	NODE_10_length_75965_cov_23.147327	1226	1999	+	Cj1420c	1-774/774	===============	0/0	100.00	99.48	NP_282561	(Cj1420c) methyltransferase [Capsule biosynthesis and transport (CVF393)] [Campylobacter jejuni subsp. jejuni NCTC 11168]
10492-1	NODE_10_length_75965_cov_23.147327	2052	2813	+	Cj1419c	1-762/762	===============	0/0	100.00	97.77	NP_282560	(Cj1419c) methyltransferase [Capsule biosynthesis and transport (CVF393)] [Campylobacter jejuni subsp. jejuni NCTC 11168]
10492-1	NODE_10_length_75965_cov_23.147327	5158	5760	+	Cj1417c	1-603/603	===============	0/0	100.00	98.67	NP_282558	(Cj1417c) amidotransferase [Capsule biosynthesis and transport (CVF393)] [Campylobacter jejuni subsp. jejuni NCTC 11168]
10492-1	NODE_10_length_75965_cov_23.147327	5762	6523	+	Cj1416c	1-762/762	===============	0/0	100.00	99.87	NP_282557	(Cj1416c) sugar nucleotidyltransferase [Capsule (VF0323)] [Campylobacter jejuni subsp. jejuni NCTC 11168]
10492-1	NODE_10_length_75965_cov_23.147327	6513	7025	+	cysC	1-513/513	===============	0/0	100.00	100.00	NP_282556	(cysC) adenylylsulfate kinase [Capsule (VF0323)] [Campylobacter jejuni subsp. jejuni NCTC 11168]
10492-1	NODE_10_length_75965_cov_23.147327	7022	9091	+	kpsC	1-2070/2070	===============	0/0	100.00	100.00	NP_282555	(kpsC) capsule polysaccharide modification protein [Capsule (VF0323)] [Campylobacter jejuni subsp. jejuni NCTC 11168]
10492-1	NODE_10_length_75965_cov_23.147327	9088	10272	+	kpsS	1-1185/1185	===============	0/0	100.00	100.00	NP_282554	(kpsS) capsule polysaccharide modification protein [Capsule (VF0323)] [Campylobacter jejuni subsp. jejuni NCTC 11168]
10492-1	NODE_10_length_75965_cov_23.147327	13588	14124	-	fliL	1-537/537	===============	0/0	100.00	99.63	NP_282549	(fliL) flagellar basal body protein FliL [Flagella (VF0114)] [Campylobacter jejuni subsp. jejuni NCTC 11168]
10492-1	NODE_17_length_15122_cov_22.828009	9709	10416	+	ptmB	1-708/708	===============	0/0	100.00	99.86	NP_282477	(ptmB) acylneuraminate cytidylyltransferase [Flagella (VF0114)] [Campylobacter jejuni subsp. jejuni NCTC 11168]
10492-1	NODE_17_length_15122_cov_22.828009	10416	11186	+	ptmA	1-771/771	===============	0/0	100.00	99.87	NP_282478	(ptmA) flagellin modification protein A [Flagella (VF0114)] [Campylobacter jejuni subsp. jejuni NCTC 11168]
10492-1	NODE_17_length_15122_cov_22.828009	11174	13135	+	pseD/maf2	1-1962/1962	===============	0/0	100.00	98.11	NP_282479	(pseD/maf2) motility accessory factor PseD [Pse5Ac7Ac Pse5Ac7Am Pse8OAc Pse5Am7AcGlnAc (AI151)] [Campylobacter jejuni subsp. jejuni NCTC 11168]
10492-1	NODE_18_length_14469_cov_24.206526	7322	7867	+	rfbC	1-546/546	========/======	2/4	99.63	81.57	NP_282571	(rfbC) dTDP-4-dehydrorhamnose 35-epimerase [Capsule (VF0323)] [Campylobacter jejuni subsp. jejuni NCTC 11168]
10492-1	NODE_18_length_14469_cov_24.206526	10927	11869	+	Cj1427c	1-942/942	========/======	1/1	100.00	96.50	NP_282568	(Cj1427c) sugar-nucleotide epimerase/dehydratease [Capsule (VF0323)] [Campylobacter jejuni subsp. jejuni NCTC 11168]
10492-1	NODE_18_length_14469_cov_24.206526	11940	12959	+	hddA	1-1020/1020	===============	0/0	100.00	95.00	NP_282566	(hddA) D-glycero-D-manno-heptose 7-phosphate kinase [Capsule (VF0323)] [Campylobacter jejuni subsp. jejuni NCTC 11168]
10492-1	NODE_18_length_14469_cov_24.206526	12947	13552	+	gmhA2	1-606/606	===============	0/0	100.00	99.83	NP_282565	(gmhA2) phosphoheptose isomerase [Capsule (VF0323)] [Campylobacter jejuni subsp. jejuni NCTC 11168]
10492-1	NODE_18_length_14469_cov_24.206526	13540	14205	+	hddC	1-666/666	===============	0/0	100.00	98.80	NP_282564	(hddC) D-glycero-D-manno-heptose 1-phosphate guanosyltransferase [Capsule (VF0323)] [Campylobacter jejuni subsp. jejuni NCTC 11168]
10492-1	NODE_1_length_554350_cov_21.691509	292	1323	-	pseI	1-1032/1032	===============	0/0	100.00	94.48	NP_282463	(pseI) N-acetylneuraminic acid synthetase [Pse5Ac7Ac Pse5Ac7Am Pse8OAc Pse5Am7AcGlnAc (AI151)] [Campylobacter jejuni subsp. jejuni NCTC 11168]
10492-1	NODE_1_length_554350_cov_21.691509	1579	2715	+	pseA	1-1137/1137	===============	0/0	100.00	98.94	NP_282462	(pseA) pseudaminic acid biosynthesis PseA protein [Pse5Ac7Ac Pse5Ac7Am Pse8OAc Pse5Am7AcGlnAc (AI151)] [Campylobacter jejuni subsp. jejuni NCTC 11168]
10492-1	NODE_1_length_554350_cov_21.691509	4029	4502	-	pseH	1-474/474	===============	0/0	100.00	93.67	NP_282459	(pseH) N-acetyltransferase [Flagella (VF0114)] [Campylobacter jejuni subsp. jejuni NCTC 11168]
10492-1	NODE_1_length_554350_cov_21.691509	4499	5323	-	pseG	1-825/825	===============	0/0	100.00	98.91	NP_282458	(pseG) UDP-24-diacetamido-246-trideoxy-beta-L-altropyranose hydrolase [Flagella (VF0114)] [Campylobacter jejuni subsp. jejuni NCTC 11168]
10492-1	NODE_1_length_554350_cov_21.691509	5307	6005	-	pseF	1-699/699	===============	0/0	100.00	99.86	NP_282457	(pseF) acylneuraminate cytidylyltransferase [Pse5Ac7Ac Pse5Ac7Am Pse8OAc Pse5Am7AcGlnAc (AI151)] [Campylobacter jejuni subsp. jejuni NCTC 11168]
10492-1	NODE_1_length_554350_cov_21.691509	21211	22341	-	pseC	1-1131/1131	===============	0/0	100.00	99.82	NP_282440	(pseC) C4 aminotransferase [Pse5Ac7Ac Pse5Ac7Am Pse8OAc Pse5Am7AcGlnAc (AI151)] [Campylobacter jejuni subsp. jejuni NCTC 11168]
10492-1	NODE_1_length_554350_cov_21.691509	22343	23347	-	pseB	1-1005/1005	===============	0/0	100.00	97.71	NP_282439	(pseB) UDP-GlcNAc-specific C46 dehydratase/C5 epimerase [Pse5Ac7Ac Pse5Ac7Am Pse8OAc Pse5Am7AcGlnAc (AI151)] [Campylobacter jejuni subsp. jejuni NCTC 11168]
10492-1	NODE_1_length_554350_cov_21.691509	57805	59079	-	porA	1-1275/1275	===============	0/0	100.00	97.80	NP_282406	(porA) major outer membrane protein [MOMP (VF0328)] [Campylobacter jejuni subsp. jejuni NCTC 11168]
10492-1	NODE_1_length_554350_cov_21.691509	77243	77563	-	ciaC	1-321/321	===============	0/0	100.00	99.38	YP_002344633	(ciaC) Campylobacter invasion antigen C [CiaC (VF0415)] [Campylobacter jejuni subsp. jejuni NCTC 11168]
10492-1	NODE_1_length_554350_cov_21.691509	140897	141664	+	fliR	1-768/768	===============	0/0	100.00	98.83	NP_282326	(fliR) flagellar biosynthetic protein FliR [Flagella (VF0114)] [Campylobacter jejuni subsp. jejuni NCTC 11168]
10492-1	NODE_1_length_554350_cov_21.691509	162720	163280	+	gmhB	1-561/561	===============	0/0	100.00	95.72	NP_282299	(gmhB) DD-heptose 17-bisphosphate phosphatase [LOS (CVF396)] [Campylobacter jejuni subsp. jejuni NCTC 11168]
10492-1	NODE_1_length_554350_cov_21.691509	163281	164234	+	hldD	1-954/954	===============	0/0	100.00	97.17	NP_282298	(hldD) ADP-glyceromanno-heptose 6-epimerase [LOS (VF0326)] [Campylobacter jejuni subsp. jejuni NCTC 11168]
10492-1	NODE_1_length_554350_cov_21.691509	164227	165612	+	hldE	1-1386/1386	===============	0/0	100.00	93.43	NP_282297	(hldE) bifunctional D-beta-D-heptose 7-phosphate kinase/D-beta-D-heptose 1-phosphate adenylyltransferase [LOS (VF0326)] [Campylobacter jejuni subsp. jejuni NCTC 11168]
10492-1	NODE_1_length_554350_cov_21.691509	165609	166169	+	gmhA	1-561/561	===============	0/0	100.00	93.94	NP_282296	(gmhA) phosphoheptose isomerase [LOS (VF0326)] [Campylobacter jejuni subsp. jejuni NCTC 11168]
10492-1	NODE_1_length_554350_cov_21.691509	166152	167109	-	waaF	1-958/960	===============	0/0	99.79	95.09	NP_282295	(waaF) heptosyltransferase II [LOS (VF0326)] [Campylobacter jejuni subsp. jejuni NCTC 11168]
10492-1	NODE_1_length_554350_cov_21.691509	167168	167953	+	waaV	1-786/825	===============	0/0	95.27	92.62	NP_282294	(waaV) glucosyltransferase [LOS (VF0326)] [Campylobacter jejuni subsp. jejuni NCTC 11168]
10492-1	NODE_1_length_554350_cov_21.691509	176683	178230	-	Cj1135	1-1548/1548	===============	0/0	100.00	94.90	NP_282283	(Cj1135) glucosyltransferase [LOS (VF0326)] [Campylobacter jejuni subsp. jejuni NCTC 11168]
10492-1	NODE_1_length_554350_cov_21.691509	178227	179114	-	htrB	1-888/888	===============	0/0	100.00	99.10	NP_282282	(htrB) lipid A biosynthesis lauroyl acyltransferase [LOS (VF0326)] [Campylobacter jejuni subsp. jejuni NCTC 11168]
10492-1	NODE_1_length_554350_cov_21.691509	179104	180132	-	waaC	1-1029/1029	===============	0/0	100.00	97.86	NP_282281	(waaC) heptosyltransferase I [LOS (VF0326)] [Campylobacter jejuni subsp. jejuni NCTC 11168]
10492-1	NODE_1_length_554350_cov_21.691509	195909	196301	+	cheY	1-393/393	===============	0/0	100.00	99.75	YP_002344511	(cheY) chemotaxis regulatory protein [Pse5Ac7Ac Pse5Ac7Am Pse8OAc Pse5Am7AcGlnAc (AI151)] [Campylobacter jejuni subsp. jejuni NCTC 11168]
10492-1	NODE_1_length_554350_cov_21.691509	236919	237308	-	fliW	1-390/390	===============	0/0	100.00	100.00	YP_002344468	(fliW) flagellar assembly protein FliW [Pse5Ac7Ac Pse5Ac7Am Pse8OAc Pse5Am7AcGlnAc (AI151)] [Campylobacter jejuni subsp. jejuni NCTC 11168]
10492-1	NODE_1_length_554350_cov_21.691509	289125	289640	+	flgP	1-516/516	===============	0/0	100.00	98.06	YP_002344421	(flgP) required for flagellar motility [Pse5Ac7Ac Pse5Ac7Am Pse8OAc Pse5Am7AcGlnAc (AI151)] [Campylobacter jejuni subsp. jejuni NCTC 11168]
10492-1	NODE_1_length_554350_cov_21.691509	289616	290065	+	flgQ	1-450/450	===============	0/0	100.00	98.89	YP_002344420	(flgQ) required for flagellar motility [Pse5Ac7Ac Pse5Ac7Am Pse8OAc Pse5Am7AcGlnAc (AI151)] [Campylobacter jejuni subsp. jejuni NCTC 11168]
10492-1	NODE_1_length_554350_cov_21.691509	290122	291423	+	flgR	1-1302/1302	===============	0/0	100.00	99.00	NP_282174	(flgR) sigma-54 associated transcriptional activator [Pse5Ac7Ac Pse5Ac7Am Pse8OAc Pse5Am7AcGlnAc (AI151)] [Campylobacter jejuni subsp. jejuni NCTC 11168]
10492-1	NODE_1_length_554350_cov_21.691509	328931	330049	-	jlpA	1-1119/1119	===============	0/0	100.00	98.03	NP_282133	(jlpA) lipoprotein [JlpA (VF0329)] [Campylobacter jejuni subsp. jejuni NCTC 11168]
10492-1	NODE_1_length_554350_cov_21.691509	390011	390790	+	pebA	1-780/780	===============	0/0	100.00	99.61	NP_282073	(pebA) bifunctional adhesin/ABC transporter aspartate/glutamate-binding protein [PEB1 (VF0327)] [Campylobacter jejuni subsp. jejuni NCTC 11168]
10492-1	NODE_1_length_554350_cov_21.691509	396222	398054	+	ciaB	1-1833/1833	===============	0/0	100.00	99.24	NP_282066	(ciaB) invasion antigen CiaB [CiaB (VF0324)] [Campylobacter jejuni subsp. jejuni NCTC 11168]
10492-1	NODE_1_length_554350_cov_21.691509	421990	424242	+	flaD	1-2253/2253	===============	0/0	100.00	99.96	NP_282040	(flaD) flagellin [Flagella (VF0114)] [Campylobacter jejuni subsp. jejuni NCTC 11168]
10492-1	NODE_1_length_554350_cov_21.691509	428122	430296	+	flhA	1-2175/2175	===============	0/0	100.00	100.00	NP_282036	(flhA) flagellar biosynthesis protein FlhA [Flagella (VF0114)] [Campylobacter jejuni subsp. jejuni NCTC 11168]
10492-1	NODE_1_length_554350_cov_21.691509	479832	480566	+	fliP	1-735/735	===============	0/0	100.00	100.00	NP_281981	(fliP) flagellar biosynthesis protein FliP [Flagella (VF0114)] [Campylobacter jejuni subsp. jejuni NCTC 11168]
10492-1	NODE_1_length_554350_cov_21.691509	504228	505247	-	flgS	1-1020/1020	===============	0/0	100.00	100.00	YP_002344200	(flgS) signal transduction histidine kinase [Pse5Ac7Ac Pse5Ac7Am Pse8OAc Pse5Am7AcGlnAc (AI151)] [Campylobacter jejuni subsp. jejuni NCTC 11168]
10492-1	NODE_1_length_554350_cov_21.691509	528473	529135	+	flgA	1-663/663	===============	0/0	100.00	98.49	YP_002344176	(flgA) flagellar basal body P-ring biosynthesis protein FlgA [Pse5Ac7Ac Pse5Ac7Am Pse8OAc Pse5Am7AcGlnAc (AI151)] [Campylobacter jejuni subsp. jejuni NCTC 11168]
10492-1	NODE_26_length_2409_cov_19.720859	402	2288	-	pseE/maf5	1-1887/1887	===============	0/0	100.00	99.20	NP_282483	(pseE/maf5) motility accessory factor PseE [Pse5Ac7Ac Pse5Ac7Am Pse8OAc Pse5Am7AcGlnAc (AI151)] [Campylobacter jejuni subsp. jejuni NCTC 11168]
10492-1	NODE_2_length_150203_cov_22.548482	16141	16662	-	cheW	1-522/522	===============	0/0	100.00	100.00	YP_002343724	(cheW) chemotaxis protein [Pse5Ac7Ac Pse5Ac7Am Pse8OAc Pse5Am7AcGlnAc (AI151)] [Campylobacter jejuni subsp. jejuni NCTC 11168]
10492-1	NODE_2_length_150203_cov_22.548482	16667	18976	-	cheA	1-2310/2310	===============	0/0	100.00	99.83	YP_002343725	(cheA) chemotaxis histidine kinase [Pse5Ac7Ac Pse5Ac7Am Pse8OAc Pse5Am7AcGlnAc (AI151)] [Campylobacter jejuni subsp. jejuni NCTC 11168]
10492-1	NODE_2_length_150203_cov_22.548482	18980	19936	-	cheV	1-957/957	===============	0/0	100.00	99.90	YP_002343726	(cheV) chemotaxis protein [Pse5Ac7Ac Pse5Ac7Am Pse8OAc Pse5Am7AcGlnAc (AI151)] [Campylobacter jejuni subsp. jejuni NCTC 11168]
10492-1	NODE_2_length_150203_cov_22.548482	44173	45855	+	fliF	1-1683/1683	===============	0/0	100.00	100.00	NP_281509	(fliF) flagellar M-ring protein FliF [Flagella (VF0114)] [Campylobacter jejuni subsp. jejuni NCTC 11168]
10492-1	NODE_2_length_150203_cov_22.548482	45855	46883	+	fliG	1-1029/1029	===============	0/0	100.00	100.00	NP_281510	(fliG) flagellar motor switch protein G [Flagella (VF0114)] [Campylobacter jejuni subsp. jejuni NCTC 11168]
10492-1	NODE_2_length_150203_cov_22.548482	46891	47721	+	fliH	1-831/831	===============	0/0	100.00	99.76	NP_281511	(fliH) flagellar assembly protein H [Flagella (VF0114)] [Campylobacter jejuni subsp. jejuni NCTC 11168]
10492-1	NODE_2_length_150203_cov_22.548482	58813	59901	+	flhB	1-1089/1089	===============	0/0	100.00	100.00	NP_281526	(flhB) flagellar biosynthetic protein [Flagella (VF0114)] [Campylobacter jejuni subsp. jejuni NCTC 11168]
10492-1	NODE_2_length_150203_cov_22.548482	59907	60650	-	motB	1-744/744	===============	0/0	100.00	99.87	NP_281527	(motB) flagellar motor protein MotB [Flagella (VF0114)] [Campylobacter jejuni subsp. jejuni NCTC 11168]
10492-1	NODE_2_length_150203_cov_22.548482	60653	61429	-	motA	1-777/777	===============	0/0	100.00	98.71	NP_281528	(motA) flagellar motor protein MotA [Flagella (VF0114)] [Campylobacter jejuni subsp. jejuni NCTC 11168]
10492-1	NODE_2_length_150203_cov_22.548482	76960	77268	+	fliN	1-309/309	===============	0/0	100.00	99.03	NP_281542	(fliN) flagellar motor switch protein FliN [Flagella (VF0114)] [Campylobacter jejuni subsp. jejuni NCTC 11168]
10492-1	NODE_3_length_128779_cov_22.265888	30512	30808	-	fliE	1-297/297	===============	0/0	100.00	100.00	NP_281710	(fliE) flagellar hook-basal body complex protein FliE [Flagella (VF0114)] [Campylobacter jejuni subsp. jejuni NCTC 11168]
10492-1	NODE_3_length_128779_cov_22.265888	30815	31309	-	flgC	1-495/495	===============	0/0	100.00	100.00	NP_281711	(flgC) flagellar basal body rod protein FlgC [Flagella (VF0114)] [Campylobacter jejuni subsp. jejuni NCTC 11168]
10492-1	NODE_3_length_128779_cov_22.265888	31319	31750	-	flgB	1-432/432	===============	0/0	100.00	100.00	NP_281712	(flgB) flagellar basal body rod protein FlgB [Flagella (VF0114)] [Campylobacter jejuni subsp. jejuni NCTC 11168]
10492-1	NODE_3_length_128779_cov_22.265888	51540	51905	+	flaG	1-366/366	===============	0/0	100.00	98.91	NP_281731	(flaG) flagellar protein FlaG [Flagella (VF0114)] [Campylobacter jejuni subsp. jejuni NCTC 11168]
10492-1	NODE_3_length_128779_cov_22.265888	51908	53839	+	fliD	1-1929/1929	========/======	1/3	100.00	98.45	NP_281732	(fliD) flagellar capping protein FliD [Flagella (VF0114)] [Campylobacter jejuni subsp. jejuni NCTC 11168]
10492-1	NODE_3_length_128779_cov_22.265888	53851	54237	+	fliS	1-387/387	===============	0/0	100.00	100.00	NP_281733	(fliS) flagellar protein FliS [Flagella (VF0114)] [Campylobacter jejuni subsp. jejuni NCTC 11168]
10492-1	NODE_4_length_112116_cov_23.015394	77393	78352	+	cadF	1-960/960	===============	0/0	100.00	100.00	NP_282616	(cadF) outer membrane fibronectin-binding protein [CadF (VF0322)] [Campylobacter jejuni subsp. jejuni NCTC 11168]
10492-1	NODE_4_length_112116_cov_23.015394	89832	91658	-	flgK	1-1827/1827	===============	0/0	100.00	99.84	NP_282606	(flgK) flagellar hook-associated protein 1 FlgK [Flagella (VF0114)] [Campylobacter jejuni subsp. jejuni NCTC 11168]
10492-1	NODE_4_length_112116_cov_23.015394	92145	92342	-	flgM	1-198/198	===============	0/0	100.00	98.99	YP_002344846	(flgM) negative regulator of flagellin synthesis [Pse5Ac7Ac Pse5Ac7Am Pse8OAc Pse5Am7AcGlnAc (AI151)] [Campylobacter jejuni subsp. jejuni NCTC 11168]
10492-1	NODE_4_length_112116_cov_23.015394	92405	92746	-	flgJ	1-342/342	===============	0/0	100.00	99.12	YP_002344845	(flgJ) flagellar rod assembly protein/muramidase FlgJ [Pse5Ac7Ac Pse5Ac7Am Pse8OAc Pse5Am7AcGlnAc (AI151)] [Campylobacter jejuni subsp. jejuni NCTC 11168]
10492-1	NODE_4_length_112116_cov_23.015394	92746	93792	-	flgI	1-1047/1047	===============	0/0	100.00	99.24	NP_282602	(flgI) flagellar P-ring protein precursor FlgI [Flagella (VF0114)] [Campylobacter jejuni subsp. jejuni NCTC 11168]
10492-1	NODE_4_length_112116_cov_23.015394	104557	105339	+	kpsM	1-783/783	===============	0/0	100.00	100.00	NP_282588	(kpsM) capsule polysaccharide export system inner membrane protein [Capsule (VF0323)] [Campylobacter jejuni subsp. jejuni NCTC 11168]
10492-1	NODE_4_length_112116_cov_23.015394	105336	105998	+	kpsT	1-663/663	===============	0/0	100.00	100.00	NP_282587	(kpsT) capsule polysaccharide export ATP-binding protein [Capsule (VF0323)] [Campylobacter jejuni subsp. jejuni NCTC 11168]
10492-1	NODE_4_length_112116_cov_23.015394	105998	107116	+	kpsE	1-1119/1119	===============	0/0	100.00	98.93	NP_282586	(kpsE) capsule polysaccharide export system inner membrane protein [Capsule (VF0323)] [Campylobacter jejuni subsp. jejuni NCTC 11168]
10492-1	NODE_4_length_112116_cov_23.015394	107118	108776	+	kpsD	1-1659/1659	===============	0/0	100.00	99.40	NP_282585	(kpsD) capsule polysaccharide export system periplasmic protein [Capsule (VF0323)] [Campylobacter jejuni subsp. jejuni NCTC 11168]
10492-1	NODE_4_length_112116_cov_23.015394	108786	109729	+	kpsF	1-944/948	===============	0/0	99.58	95.44	NP_282584	(kpsF) D-arabinose 5-phosphate isomerase [Capsule (VF0323)] [Campylobacter jejuni subsp. jejuni NCTC 11168]
10492-1	NODE_5_length_106778_cov_22.045382	34700	35950	+	rpoN	1-1251/1251	===============	0/0	100.00	98.32	YP_002344093	(rpoN) RNA polymerase factor sigma-54 [Pse5Ac7Ac Pse5Ac7Am Pse8OAc Pse5Am7AcGlnAc (AI151)] [Campylobacter jejuni subsp. jejuni NCTC 11168]
10492-1	NODE_5_length_106778_cov_22.045382	51675	52373	-	flgH	1-699/699	===============	0/0	100.00	98.57	NP_281859	(flgH) flagellar L-ring protein precursor FlgH [Flagella (VF0114)] [Campylobacter jejuni subsp. jejuni NCTC 11168]
10492-1	NODE_5_length_106778_cov_22.045382	65775	66587	+	flgF	1-813/813	===============	0/0	100.00	99.26	NP_281869	(flgF) flagellar basal-body rod protein [Flagella (VF0114)] [Campylobacter jejuni subsp. jejuni NCTC 11168]
10492-1	NODE_5_length_106778_cov_22.045382	66618	67409	+	flgG	1-792/792	===============	0/0	100.00	99.12	NP_281870	(flgG) flagellar basal-body rod protein FlgG [Flagella (VF0114)] [Campylobacter jejuni subsp. jejuni NCTC 11168]
10492-1	NODE_5_length_106778_cov_22.045382	86803	87552	-	flaC	1-750/750	===============	0/0	100.00	99.60	NP_281892	(flaC) flagellin [Flagella (VF0114)] [Campylobacter jejuni subsp. jejuni NCTC 11168]
10492-1	NODE_6_length_104868_cov_23.115294	16928	18721	+	fliK	1-1797/1797	========/======	1/3	99.83	99.72	NP_281263	(fliK) flagellar hook-length control protein FliK [Pse5Ac7Ac Pse5Ac7Am Pse8OAc Pse5Am7AcGlnAc (AI151)] [Campylobacter jejuni subsp. jejuni NCTC 11168]
10492-1	NODE_6_length_104868_cov_23.115294	18775	19659	+	flgD	1-885/885	===============	0/0	100.00	100.00	NP_281264	(flgD) flagellar basal-body rod modification protein FlgD [Flagella (VF0114)] [Campylobacter jejuni subsp. jejuni NCTC 11168]
10492-1	NODE_6_length_104868_cov_23.115294	19663	21300	+	flgE	1-1638/1638	===============	0/0	100.00	100.00	NP_281265	(flgE) flagellar hook protein FlgE [Flagella (VF0114)] [Campylobacter jejuni subsp. jejuni NCTC 11168]
10492-1	NODE_6_length_104868_cov_23.115294	30816	31658	-	fliY	1-843/843	===============	0/0	100.00	100.00	NP_281274	(fliY) flagellar motor switch protein FliY [Flagella (VF0114)] [Campylobacter jejuni subsp. jejuni NCTC 11168]
10492-1	NODE_6_length_104868_cov_23.115294	31655	32734	-	fliM	1-1080/1080	===============	0/0	100.00	99.81	NP_281275	(fliM) flagellar motor switch protein FliM [Flagella (VF0114)] [Campylobacter jejuni subsp. jejuni NCTC 11168]
10492-1	NODE_6_length_104868_cov_23.115294	32734	33450	-	fliA	1-717/717	===============	0/0	100.00	100.00	NP_281276	(fliA) flagellar biosynthesis sigma factor [Flagella (VF0114)] [Campylobacter jejuni subsp. jejuni NCTC 11168]
10492-1	NODE_6_length_104868_cov_23.115294	33782	34648	-	flhG	1-867/867	===============	0/0	100.00	99.89	NP_281278	(flhG) ATP-binding protein [Flagella (CVF397)] [Campylobacter jejuni subsp. jejuni NCTC 11168]
10492-1	NODE_6_length_104868_cov_23.115294	34641	36095	-	flhF	1-1455/1455	===============	0/0	100.00	99.72	NP_281279	(flhF) flagellar biosynthesis regulator FlhF [Flagella (VF0114)] [Campylobacter jejuni subsp. jejuni NCTC 11168]
10492-1	NODE_6_length_104868_cov_23.115294	46213	46782	-	cdtC	1-570/570	===============	0/0	100.00	100.00	NP_281290	(cdtC) cytolethal distending toxin C [CDT (VF0115)] [Campylobacter jejuni subsp. jejuni NCTC 11168]
10492-1	NODE_6_length_104868_cov_23.115294	46793	47590	-	cdtB	1-798/798	===============	0/0	100.00	100.00	NP_281291	(cdtB) cytolethal distending toxin B [CDT (VF0115)] [Campylobacter jejuni subsp. jejuni NCTC 11168]
10492-1	NODE_6_length_104868_cov_23.115294	47587	48393	-	cdtA	1-807/807	===============	0/0	100.00	100.00	NP_281292	(cdtA) cytolethal distending toxin A [CDT (VF0115)] [Campylobacter jejuni subsp. jejuni NCTC 11168]
10492-1	NODE_7_length_103241_cov_23.079931	180	2546	-	pflA	1-2367/2367	===============	0/0	100.00	99.62	NP_282693	(pflA) paralysed flagellum protein [Flagella (VF0114)] [Campylobacter jejuni subsp. jejuni NCTC 11168]
10492-1	NODE_7_length_103241_cov_23.079931	101981	102250	+	fliQ	1-270/270	===============	0/0	100.00	100.00	NP_282802	(fliQ) flagellar biosynthesis protein FliQ [Flagella (VF0114)] [Campylobacter jejuni subsp. jejuni NCTC 11168]
10492-1	NODE_8_length_89851_cov_22.202354	41613	42998	+	fliI	1-1386/1386	===============	0/0	100.00	99.93	NP_281405	(fliI) flagellum-specific ATP synthase FliI [Flagella (VF0114)] [Campylobacter jejuni subsp. jejuni NCTC 11168]
10492-1	NODE_8_length_89851_cov_22.202354	85483	87021	+	eptC	1-1539/1539	===============	0/0	100.00	97.60	YP_002343698	(eptC) phosphoethanolamine transferase [Pse5Ac7Ac Pse5Ac7Am Pse8OAc Pse5Am7AcGlnAc (AI151)] [Campylobacter jejuni subsp. jejuni NCTC 11168]
10492-1	NODE_9_length_79459_cov_24.335640	37178	39775	-	flgE	1-2598/2598	===============	0/0	100.00	98.15	NP_282855	(flgE) flagellar hook protein [Flagella (VF0114)] [Campylobacter jejuni subsp. jejuni NCTC 11168]
10492-2	NODE_10_length_79459_cov_33.786480	37178	39775	-	flgE	1-2598/2598	===============	0/0	100.00	98.15	NP_282855	(flgE) flagellar hook protein [Flagella (VF0114)] [Campylobacter jejuni subsp. jejuni NCTC 11168]
10492-2	NODE_17_length_14469_cov_33.089736	265	930	-	hddC	1-666/666	===============	0/0	100.00	98.80	NP_282564	(hddC) D-glycero-D-manno-heptose 1-phosphate guanosyltransferase [Capsule (VF0323)] [Campylobacter jejuni subsp. jejuni NCTC 11168]
10492-2	NODE_17_length_14469_cov_33.089736	918	1523	-	gmhA2	1-606/606	===============	0/0	100.00	99.83	NP_282565	(gmhA2) phosphoheptose isomerase [Capsule (VF0323)] [Campylobacter jejuni subsp. jejuni NCTC 11168]
10492-2	NODE_17_length_14469_cov_33.089736	1511	2530	-	hddA	1-1020/1020	===============	0/0	100.00	95.00	NP_282566	(hddA) D-glycero-D-manno-heptose 7-phosphate kinase [Capsule (VF0323)] [Campylobacter jejuni subsp. jejuni NCTC 11168]
10492-2	NODE_17_length_14469_cov_33.089736	2601	3543	-	Cj1427c	1-942/942	========/======	1/1	100.00	96.50	NP_282568	(Cj1427c) sugar-nucleotide epimerase/dehydratease [Capsule (VF0323)] [Campylobacter jejuni subsp. jejuni NCTC 11168]
10492-2	NODE_17_length_14469_cov_33.089736	6603	7148	-	rfbC	1-546/546	========/======	2/4	99.63	81.57	NP_282571	(rfbC) dTDP-4-dehydrorhamnose 35-epimerase [Capsule (VF0323)] [Campylobacter jejuni subsp. jejuni NCTC 11168]
10492-2	NODE_18_length_12651_cov_30.153705	1465	2235	-	ptmA	1-771/771	===============	0/0	100.00	99.87	NP_282478	(ptmA) flagellin modification protein A [Flagella (VF0114)] [Campylobacter jejuni subsp. jejuni NCTC 11168]
10492-2	NODE_18_length_12651_cov_30.153705	2235	2942	-	ptmB	1-708/708	===============	0/0	100.00	99.86	NP_282477	(ptmB) acylneuraminate cytidylyltransferase [Flagella (VF0114)] [Campylobacter jejuni subsp. jejuni NCTC 11168]
10492-2	NODE_1_length_554288_cov_30.448104	25053	25715	-	flgA	1-663/663	===============	0/0	100.00	98.49	YP_002344176	(flgA) flagellar basal body P-ring biosynthesis protein FlgA [Pse5Ac7Ac Pse5Ac7Am Pse8OAc Pse5Am7AcGlnAc (AI151)] [Campylobacter jejuni subsp. jejuni NCTC 11168]
10492-2	NODE_1_length_554288_cov_30.448104	48941	49960	+	flgS	1-1020/1020	===============	0/0	100.00	100.00	YP_002344200	(flgS) signal transduction histidine kinase [Pse5Ac7Ac Pse5Ac7Am Pse8OAc Pse5Am7AcGlnAc (AI151)] [Campylobacter jejuni subsp. jejuni NCTC 11168]
10492-2	NODE_1_length_554288_cov_30.448104	73622	74356	-	fliP	1-735/735	===============	0/0	100.00	100.00	NP_281981	(fliP) flagellar biosynthesis protein FliP [Flagella (VF0114)] [Campylobacter jejuni subsp. jejuni NCTC 11168]
10492-2	NODE_1_length_554288_cov_30.448104	123892	126066	-	flhA	1-2175/2175	===============	0/0	100.00	100.00	NP_282036	(flhA) flagellar biosynthesis protein FlhA [Flagella (VF0114)] [Campylobacter jejuni subsp. jejuni NCTC 11168]
10492-2	NODE_1_length_554288_cov_30.448104	129946	132198	-	flaD	1-2253/2253	===============	0/0	100.00	99.96	NP_282040	(flaD) flagellin [Flagella (VF0114)] [Campylobacter jejuni subsp. jejuni NCTC 11168]
10492-2	NODE_1_length_554288_cov_30.448104	156134	157966	-	ciaB	1-1833/1833	===============	0/0	100.00	99.24	NP_282066	(ciaB) invasion antigen CiaB [CiaB (VF0324)] [Campylobacter jejuni subsp. jejuni NCTC 11168]
10492-2	NODE_1_length_554288_cov_30.448104	163398	164177	-	pebA	1-780/780	===============	0/0	100.00	99.61	NP_282073	(pebA) bifunctional adhesin/ABC transporter aspartate/glutamate-binding protein [PEB1 (VF0327)] [Campylobacter jejuni subsp. jejuni NCTC 11168]
10492-2	NODE_1_length_554288_cov_30.448104	224239	225357	+	jlpA	1-1119/1119	===============	0/0	100.00	98.03	NP_282133	(jlpA) lipoprotein [JlpA (VF0329)] [Campylobacter jejuni subsp. jejuni NCTC 11168]
10492-2	NODE_1_length_554288_cov_30.448104	262865	264166	-	flgR	1-1302/1302	===============	0/0	100.00	99.00	NP_282174	(flgR) sigma-54 associated transcriptional activator [Pse5Ac7Ac Pse5Ac7Am Pse8OAc Pse5Am7AcGlnAc (AI151)] [Campylobacter jejuni subsp. jejuni NCTC 11168]
10492-2	NODE_1_length_554288_cov_30.448104	264223	264672	-	flgQ	1-450/450	===============	0/0	100.00	98.89	YP_002344420	(flgQ) required for flagellar motility [Pse5Ac7Ac Pse5Ac7Am Pse8OAc Pse5Am7AcGlnAc (AI151)] [Campylobacter jejuni subsp. jejuni NCTC 11168]
10492-2	NODE_1_length_554288_cov_30.448104	264648	265163	-	flgP	1-516/516	===============	0/0	100.00	98.06	YP_002344421	(flgP) required for flagellar motility [Pse5Ac7Ac Pse5Ac7Am Pse8OAc Pse5Am7AcGlnAc (AI151)] [Campylobacter jejuni subsp. jejuni NCTC 11168]
10492-2	NODE_1_length_554288_cov_30.448104	316980	317369	+	fliW	1-390/390	===============	0/0	100.00	100.00	YP_002344468	(fliW) flagellar assembly protein FliW [Pse5Ac7Ac Pse5Ac7Am Pse8OAc Pse5Am7AcGlnAc (AI151)] [Campylobacter jejuni subsp. jejuni NCTC 11168]
10492-2	NODE_1_length_554288_cov_30.448104	357987	358379	-	cheY	1-393/393	===============	0/0	100.00	99.75	YP_002344511	(cheY) chemotaxis regulatory protein [Pse5Ac7Ac Pse5Ac7Am Pse8OAc Pse5Am7AcGlnAc (AI151)] [Campylobacter jejuni subsp. jejuni NCTC 11168]
10492-2	NODE_1_length_554288_cov_30.448104	374156	375184	+	waaC	1-1029/1029	===============	0/0	100.00	97.86	NP_282281	(waaC) heptosyltransferase I [LOS (VF0326)] [Campylobacter jejuni subsp. jejuni NCTC 11168]
10492-2	NODE_1_length_554288_cov_30.448104	375174	376061	+	htrB	1-888/888	===============	0/0	100.00	99.10	NP_282282	(htrB) lipid A biosynthesis lauroyl acyltransferase [LOS (VF0326)] [Campylobacter jejuni subsp. jejuni NCTC 11168]
10492-2	NODE_1_length_554288_cov_30.448104	376058	377605	+	Cj1135	1-1548/1548	===============	0/0	100.00	94.90	NP_282283	(Cj1135) glucosyltransferase [LOS (VF0326)] [Campylobacter jejuni subsp. jejuni NCTC 11168]
10492-2	NODE_1_length_554288_cov_30.448104	386335	387120	-	waaV	1-786/825	===============	0/0	95.27	92.62	NP_282294	(waaV) glucosyltransferase [LOS (VF0326)] [Campylobacter jejuni subsp. jejuni NCTC 11168]
10492-2	NODE_1_length_554288_cov_30.448104	387179	388136	+	waaF	1-958/960	===============	0/0	99.79	95.09	NP_282295	(waaF) heptosyltransferase II [LOS (VF0326)] [Campylobacter jejuni subsp. jejuni NCTC 11168]
10492-2	NODE_1_length_554288_cov_30.448104	388119	388679	-	gmhA	1-561/561	===============	0/0	100.00	93.94	NP_282296	(gmhA) phosphoheptose isomerase [LOS (VF0326)] [Campylobacter jejuni subsp. jejuni NCTC 11168]
10492-2	NODE_1_length_554288_cov_30.448104	388676	390061	-	hldE	1-1386/1386	===============	0/0	100.00	93.43	NP_282297	(hldE) bifunctional D-beta-D-heptose 7-phosphate kinase/D-beta-D-heptose 1-phosphate adenylyltransferase [LOS (VF0326)] [Campylobacter jejuni subsp. jejuni NCTC 11168]
10492-2	NODE_1_length_554288_cov_30.448104	390054	391007	-	hldD	1-954/954	===============	0/0	100.00	97.17	NP_282298	(hldD) ADP-glyceromanno-heptose 6-epimerase [LOS (VF0326)] [Campylobacter jejuni subsp. jejuni NCTC 11168]
10492-2	NODE_1_length_554288_cov_30.448104	391008	391568	-	gmhB	1-561/561	===============	0/0	100.00	95.72	NP_282299	(gmhB) DD-heptose 17-bisphosphate phosphatase [LOS (CVF396)] [Campylobacter jejuni subsp. jejuni NCTC 11168]
10492-2	NODE_1_length_554288_cov_30.448104	412624	413391	-	fliR	1-768/768	===============	0/0	100.00	98.83	NP_282326	(fliR) flagellar biosynthetic protein FliR [Flagella (VF0114)] [Campylobacter jejuni subsp. jejuni NCTC 11168]
10492-2	NODE_1_length_554288_cov_30.448104	476725	477045	+	ciaC	1-321/321	===============	0/0	100.00	99.38	YP_002344633	(ciaC) Campylobacter invasion antigen C [CiaC (VF0415)] [Campylobacter jejuni subsp. jejuni NCTC 11168]
10492-2	NODE_1_length_554288_cov_30.448104	495208	496482	+	porA	1-1275/1275	===============	0/0	100.00	97.80	NP_282406	(porA) major outer membrane protein [MOMP (VF0328)] [Campylobacter jejuni subsp. jejuni NCTC 11168]
10492-2	NODE_1_length_554288_cov_30.448104	530940	531944	+	pseB	1-1005/1005	===============	0/0	100.00	97.71	NP_282439	(pseB) UDP-GlcNAc-specific C46 dehydratase/C5 epimerase [Pse5Ac7Ac Pse5Ac7Am Pse8OAc Pse5Am7AcGlnAc (AI151)] [Campylobacter jejuni subsp. jejuni NCTC 11168]
10492-2	NODE_1_length_554288_cov_30.448104	531946	533076	+	pseC	1-1131/1131	===============	0/0	100.00	99.82	NP_282440	(pseC) C4 aminotransferase [Pse5Ac7Ac Pse5Ac7Am Pse8OAc Pse5Am7AcGlnAc (AI151)] [Campylobacter jejuni subsp. jejuni NCTC 11168]
10492-2	NODE_1_length_554288_cov_30.448104	548284	548982	+	pseF	1-699/699	===============	0/0	100.00	99.86	NP_282457	(pseF) acylneuraminate cytidylyltransferase [Pse5Ac7Ac Pse5Ac7Am Pse8OAc Pse5Am7AcGlnAc (AI151)] [Campylobacter jejuni subsp. jejuni NCTC 11168]
10492-2	NODE_1_length_554288_cov_30.448104	548966	549790	+	pseG	1-825/825	===============	0/0	100.00	98.91	NP_282458	(pseG) UDP-24-diacetamido-246-trideoxy-beta-L-altropyranose hydrolase [Flagella (VF0114)] [Campylobacter jejuni subsp. jejuni NCTC 11168]
10492-2	NODE_1_length_554288_cov_30.448104	549787	550260	+	pseH	1-474/474	===============	0/0	100.00	93.67	NP_282459	(pseH) N-acetyltransferase [Flagella (VF0114)] [Campylobacter jejuni subsp. jejuni NCTC 11168]
10492-2	NODE_1_length_554288_cov_30.448104	551574	552710	-	pseA	1-1137/1137	===============	0/0	100.00	98.94	NP_282462	(pseA) pseudaminic acid biosynthesis PseA protein [Pse5Ac7Ac Pse5Ac7Am Pse8OAc Pse5Am7AcGlnAc (AI151)] [Campylobacter jejuni subsp. jejuni NCTC 11168]
10492-2	NODE_1_length_554288_cov_30.448104	552966	553997	+	pseI	1-1032/1032	===============	0/0	100.00	94.48	NP_282463	(pseI) N-acetylneuraminic acid synthetase [Pse5Ac7Ac Pse5Ac7Am Pse8OAc Pse5Am7AcGlnAc (AI151)] [Campylobacter jejuni subsp. jejuni NCTC 11168]
10492-2	NODE_25_length_2409_cov_31.685802	122	2008	+	pseE/maf5	1-1887/1887	===============	0/0	100.00	99.20	NP_282483	(pseE/maf5) motility accessory factor PseE [Pse5Ac7Ac Pse5Ac7Am Pse8OAc Pse5Am7AcGlnAc (AI151)] [Campylobacter jejuni subsp. jejuni NCTC 11168]
10492-2	NODE_2_length_150528_cov_31.731604	16141	16662	-	cheW	1-522/522	===============	0/0	100.00	100.00	YP_002343724	(cheW) chemotaxis protein [Pse5Ac7Ac Pse5Ac7Am Pse8OAc Pse5Am7AcGlnAc (AI151)] [Campylobacter jejuni subsp. jejuni NCTC 11168]
10492-2	NODE_2_length_150528_cov_31.731604	16667	18976	-	cheA	1-2310/2310	===============	0/0	100.00	99.83	YP_002343725	(cheA) chemotaxis histidine kinase [Pse5Ac7Ac Pse5Ac7Am Pse8OAc Pse5Am7AcGlnAc (AI151)] [Campylobacter jejuni subsp. jejuni NCTC 11168]
10492-2	NODE_2_length_150528_cov_31.731604	18980	19936	-	cheV	1-957/957	===============	0/0	100.00	99.90	YP_002343726	(cheV) chemotaxis protein [Pse5Ac7Ac Pse5Ac7Am Pse8OAc Pse5Am7AcGlnAc (AI151)] [Campylobacter jejuni subsp. jejuni NCTC 11168]
10492-2	NODE_2_length_150528_cov_31.731604	44173	45855	+	fliF	1-1683/1683	===============	0/0	100.00	100.00	NP_281509	(fliF) flagellar M-ring protein FliF [Flagella (VF0114)] [Campylobacter jejuni subsp. jejuni NCTC 11168]
10492-2	NODE_2_length_150528_cov_31.731604	45855	46883	+	fliG	1-1029/1029	===============	0/0	100.00	100.00	NP_281510	(fliG) flagellar motor switch protein G [Flagella (VF0114)] [Campylobacter jejuni subsp. jejuni NCTC 11168]
10492-2	NODE_2_length_150528_cov_31.731604	46891	47721	+	fliH	1-831/831	===============	0/0	100.00	99.76	NP_281511	(fliH) flagellar assembly protein H [Flagella (VF0114)] [Campylobacter jejuni subsp. jejuni NCTC 11168]
10492-2	NODE_2_length_150528_cov_31.731604	58813	59901	+	flhB	1-1089/1089	===============	0/0	100.00	100.00	NP_281526	(flhB) flagellar biosynthetic protein [Flagella (VF0114)] [Campylobacter jejuni subsp. jejuni NCTC 11168]
10492-2	NODE_2_length_150528_cov_31.731604	59907	60650	-	motB	1-744/744	===============	0/0	100.00	99.87	NP_281527	(motB) flagellar motor protein MotB [Flagella (VF0114)] [Campylobacter jejuni subsp. jejuni NCTC 11168]
10492-2	NODE_2_length_150528_cov_31.731604	60653	61429	-	motA	1-777/777	===============	0/0	100.00	98.71	NP_281528	(motA) flagellar motor protein MotA [Flagella (VF0114)] [Campylobacter jejuni subsp. jejuni NCTC 11168]
10492-2	NODE_2_length_150528_cov_31.731604	76960	77268	+	fliN	1-309/309	===============	0/0	100.00	99.03	NP_281542	(fliN) flagellar motor switch protein FliN [Flagella (VF0114)] [Campylobacter jejuni subsp. jejuni NCTC 11168]
10492-2	NODE_3_length_128779_cov_30.956448	30512	30808	-	fliE	1-297/297	===============	0/0	100.00	100.00	NP_281710	(fliE) flagellar hook-basal body complex protein FliE [Flagella (VF0114)] [Campylobacter jejuni subsp. jejuni NCTC 11168]
10492-2	NODE_3_length_128779_cov_30.956448	30815	31309	-	flgC	1-495/495	===============	0/0	100.00	100.00	NP_281711	(flgC) flagellar basal body rod protein FlgC [Flagella (VF0114)] [Campylobacter jejuni subsp. jejuni NCTC 11168]
10492-2	NODE_3_length_128779_cov_30.956448	31319	31750	-	flgB	1-432/432	===============	0/0	100.00	100.00	NP_281712	(flgB) flagellar basal body rod protein FlgB [Flagella (VF0114)] [Campylobacter jejuni subsp. jejuni NCTC 11168]
10492-2	NODE_3_length_128779_cov_30.956448	51540	51905	+	flaG	1-366/366	===============	0/0	100.00	98.91	NP_281731	(flaG) flagellar protein FlaG [Flagella (VF0114)] [Campylobacter jejuni subsp. jejuni NCTC 11168]
10492-2	NODE_3_length_128779_cov_30.956448	51908	53839	+	fliD	1-1929/1929	========/======	1/3	100.00	98.45	NP_281732	(fliD) flagellar capping protein FliD [Flagella (VF0114)] [Campylobacter jejuni subsp. jejuni NCTC 11168]
10492-2	NODE_3_length_128779_cov_30.956448	53851	54237	+	fliS	1-387/387	===============	0/0	100.00	100.00	NP_281733	(fliS) flagellar protein FliS [Flagella (VF0114)] [Campylobacter jejuni subsp. jejuni NCTC 11168]
10492-2	NODE_4_length_112119_cov_32.529725	2391	3334	-	kpsF	1-944/948	===============	0/0	99.58	95.44	NP_282584	(kpsF) D-arabinose 5-phosphate isomerase [Capsule (VF0323)] [Campylobacter jejuni subsp. jejuni NCTC 11168]
10492-2	NODE_4_length_112119_cov_32.529725	3344	5002	-	kpsD	1-1659/1659	===============	0/0	100.00	99.40	NP_282585	(kpsD) capsule polysaccharide export system periplasmic protein [Capsule (VF0323)] [Campylobacter jejuni subsp. jejuni NCTC 11168]
10492-2	NODE_4_length_112119_cov_32.529725	5004	6122	-	kpsE	1-1119/1119	===============	0/0	100.00	98.93	NP_282586	(kpsE) capsule polysaccharide export system inner membrane protein [Capsule (VF0323)] [Campylobacter jejuni subsp. jejuni NCTC 11168]
10492-2	NODE_4_length_112119_cov_32.529725	6122	6784	-	kpsT	1-663/663	===============	0/0	100.00	100.00	NP_282587	(kpsT) capsule polysaccharide export ATP-binding protein [Capsule (VF0323)] [Campylobacter jejuni subsp. jejuni NCTC 11168]
10492-2	NODE_4_length_112119_cov_32.529725	6781	7563	-	kpsM	1-783/783	===============	0/0	100.00	100.00	NP_282588	(kpsM) capsule polysaccharide export system inner membrane protein [Capsule (VF0323)] [Campylobacter jejuni subsp. jejuni NCTC 11168]
10492-2	NODE_4_length_112119_cov_32.529725	18328	19374	+	flgI	1-1047/1047	===============	0/0	100.00	99.24	NP_282602	(flgI) flagellar P-ring protein precursor FlgI [Flagella (VF0114)] [Campylobacter jejuni subsp. jejuni NCTC 11168]
10492-2	NODE_4_length_112119_cov_32.529725	19374	19715	+	flgJ	1-342/342	===============	0/0	100.00	99.12	YP_002344845	(flgJ) flagellar rod assembly protein/muramidase FlgJ [Pse5Ac7Ac Pse5Ac7Am Pse8OAc Pse5Am7AcGlnAc (AI151)] [Campylobacter jejuni subsp. jejuni NCTC 11168]
10492-2	NODE_4_length_112119_cov_32.529725	19778	19975	+	flgM	1-198/198	===============	0/0	100.00	98.99	YP_002344846	(flgM) negative regulator of flagellin synthesis [Pse5Ac7Ac Pse5Ac7Am Pse8OAc Pse5Am7AcGlnAc (AI151)] [Campylobacter jejuni subsp. jejuni NCTC 11168]
10492-2	NODE_4_length_112119_cov_32.529725	20462	22288	+	flgK	1-1827/1827	===============	0/0	100.00	99.84	NP_282606	(flgK) flagellar hook-associated protein 1 FlgK [Flagella (VF0114)] [Campylobacter jejuni subsp. jejuni NCTC 11168]
10492-2	NODE_4_length_112119_cov_32.529725	33768	34727	-	cadF	1-960/960	===============	0/0	100.00	100.00	NP_282616	(cadF) outer membrane fibronectin-binding protein [CadF (VF0322)] [Campylobacter jejuni subsp. jejuni NCTC 11168]
10492-2	NODE_5_length_106776_cov_30.873885	19226	19975	+	flaC	1-750/750	===============	0/0	100.00	99.60	NP_281892	(flaC) flagellin [Flagella (VF0114)] [Campylobacter jejuni subsp. jejuni NCTC 11168]
10492-2	NODE_5_length_106776_cov_30.873885	39369	40160	-	flgG	1-792/792	===============	0/0	100.00	99.12	NP_281870	(flgG) flagellar basal-body rod protein FlgG [Flagella (VF0114)] [Campylobacter jejuni subsp. jejuni NCTC 11168]
10492-2	NODE_5_length_106776_cov_30.873885	40191	41003	-	flgF	1-813/813	===============	0/0	100.00	99.26	NP_281869	(flgF) flagellar basal-body rod protein [Flagella (VF0114)] [Campylobacter jejuni subsp. jejuni NCTC 11168]
10492-2	NODE_5_length_106776_cov_30.873885	54405	55103	+	flgH	1-699/699	===============	0/0	100.00	98.57	NP_281859	(flgH) flagellar L-ring protein precursor FlgH [Flagella (VF0114)] [Campylobacter jejuni subsp. jejuni NCTC 11168]
10492-2	NODE_5_length_106776_cov_30.873885	70827	72077	-	rpoN	1-1251/1251	===============	0/0	100.00	98.32	YP_002344093	(rpoN) RNA polymerase factor sigma-54 [Pse5Ac7Ac Pse5Ac7Am Pse8OAc Pse5Am7AcGlnAc (AI151)] [Campylobacter jejuni subsp. jejuni NCTC 11168]
10492-2	NODE_6_length_104869_cov_32.139839	56476	57282	+	cdtA	1-807/807	===============	0/0	100.00	100.00	NP_281292	(cdtA) cytolethal distending toxin A [CDT (VF0115)] [Campylobacter jejuni subsp. jejuni NCTC 11168]
10492-2	NODE_6_length_104869_cov_32.139839	57279	58076	+	cdtB	1-798/798	===============	0/0	100.00	100.00	NP_281291	(cdtB) cytolethal distending toxin B [CDT (VF0115)] [Campylobacter jejuni subsp. jejuni NCTC 11168]
10492-2	NODE_6_length_104869_cov_32.139839	58087	58656	+	cdtC	1-570/570	===============	0/0	100.00	100.00	NP_281290	(cdtC) cytolethal distending toxin C [CDT (VF0115)] [Campylobacter jejuni subsp. jejuni NCTC 11168]
10492-2	NODE_6_length_104869_cov_32.139839	68774	70228	+	flhF	1-1455/1455	===============	0/0	100.00	99.72	NP_281279	(flhF) flagellar biosynthesis regulator FlhF [Flagella (VF0114)] [Campylobacter jejuni subsp. jejuni NCTC 11168]
10492-2	NODE_6_length_104869_cov_32.139839	70221	71087	+	flhG	1-867/867	===============	0/0	100.00	99.89	NP_281278	(flhG) ATP-binding protein [Flagella (CVF397)] [Campylobacter jejuni subsp. jejuni NCTC 11168]
10492-2	NODE_6_length_104869_cov_32.139839	71419	72135	+	fliA	1-717/717	===============	0/0	100.00	100.00	NP_281276	(fliA) flagellar biosynthesis sigma factor [Flagella (VF0114)] [Campylobacter jejuni subsp. jejuni NCTC 11168]
10492-2	NODE_6_length_104869_cov_32.139839	72135	73214	+	fliM	1-1080/1080	===============	0/0	100.00	99.81	NP_281275	(fliM) flagellar motor switch protein FliM [Flagella (VF0114)] [Campylobacter jejuni subsp. jejuni NCTC 11168]
10492-2	NODE_6_length_104869_cov_32.139839	73211	74053	+	fliY	1-843/843	===============	0/0	100.00	100.00	NP_281274	(fliY) flagellar motor switch protein FliY [Flagella (VF0114)] [Campylobacter jejuni subsp. jejuni NCTC 11168]
10492-2	NODE_6_length_104869_cov_32.139839	83569	85206	-	flgE	1-1638/1638	===============	0/0	100.00	100.00	NP_281265	(flgE) flagellar hook protein FlgE [Flagella (VF0114)] [Campylobacter jejuni subsp. jejuni NCTC 11168]
10492-2	NODE_6_length_104869_cov_32.139839	85210	86094	-	flgD	1-885/885	===============	0/0	100.00	100.00	NP_281264	(flgD) flagellar basal-body rod modification protein FlgD [Flagella (VF0114)] [Campylobacter jejuni subsp. jejuni NCTC 11168]
10492-2	NODE_6_length_104869_cov_32.139839	86148	87941	-	fliK	1-1797/1797	========/======	1/3	99.83	99.72	NP_281263	(fliK) flagellar hook-length control protein FliK [Pse5Ac7Ac Pse5Ac7Am Pse8OAc Pse5Am7AcGlnAc (AI151)] [Campylobacter jejuni subsp. jejuni NCTC 11168]
10492-2	NODE_7_length_103241_cov_31.519415	992	1261	-	fliQ	1-270/270	===============	0/0	100.00	100.00	NP_282802	(fliQ) flagellar biosynthesis protein FliQ [Flagella (VF0114)] [Campylobacter jejuni subsp. jejuni NCTC 11168]
10492-2	NODE_7_length_103241_cov_31.519415	100696	103062	+	pflA	1-2367/2367	===============	0/0	100.00	99.62	NP_282693	(pflA) paralysed flagellum protein [Flagella (VF0114)] [Campylobacter jejuni subsp. jejuni NCTC 11168]
10492-2	NODE_8_length_89851_cov_31.479103	2831	4369	-	eptC	1-1539/1539	===============	0/0	100.00	97.60	YP_002343698	(eptC) phosphoethanolamine transferase [Pse5Ac7Ac Pse5Ac7Am Pse8OAc Pse5Am7AcGlnAc (AI151)] [Campylobacter jejuni subsp. jejuni NCTC 11168]
10492-2	NODE_8_length_89851_cov_31.479103	46854	48239	-	fliI	1-1386/1386	===============	0/0	100.00	99.93	NP_281405	(fliI) flagellum-specific ATP synthase FliI [Flagella (VF0114)] [Campylobacter jejuni subsp. jejuni NCTC 11168]
10492-2	NODE_9_length_82874_cov_32.082069	1226	2000	+	Cj1420c	1-774/774	========/======	1/1	100.00	99.36	NP_282561	(Cj1420c) methyltransferase [Capsule biosynthesis and transport (CVF393)] [Campylobacter jejuni subsp. jejuni NCTC 11168]
10492-2	NODE_9_length_82874_cov_32.082069	2053	2814	+	Cj1419c	1-762/762	===============	0/0	100.00	97.77	NP_282560	(Cj1419c) methyltransferase [Capsule biosynthesis and transport (CVF393)] [Campylobacter jejuni subsp. jejuni NCTC 11168]
10492-2	NODE_9_length_82874_cov_32.082069	5159	5761	+	Cj1417c	1-603/603	===============	0/0	100.00	98.67	NP_282558	(Cj1417c) amidotransferase [Capsule biosynthesis and transport (CVF393)] [Campylobacter jejuni subsp. jejuni NCTC 11168]
10492-2	NODE_9_length_82874_cov_32.082069	5763	6524	+	Cj1416c	1-762/762	===============	0/0	100.00	99.87	NP_282557	(Cj1416c) sugar nucleotidyltransferase [Capsule (VF0323)] [Campylobacter jejuni subsp. jejuni NCTC 11168]
10492-2	NODE_9_length_82874_cov_32.082069	6514	7026	+	cysC	1-513/513	===============	0/0	100.00	100.00	NP_282556	(cysC) adenylylsulfate kinase [Capsule (VF0323)] [Campylobacter jejuni subsp. jejuni NCTC 11168]
10492-2	NODE_9_length_82874_cov_32.082069	7023	9092	+	kpsC	1-2070/2070	===============	0/0	100.00	100.00	NP_282555	(kpsC) capsule polysaccharide modification protein [Capsule (VF0323)] [Campylobacter jejuni subsp. jejuni NCTC 11168]
10492-2	NODE_9_length_82874_cov_32.082069	9089	10273	+	kpsS	1-1185/1185	===============	0/0	100.00	100.00	NP_282554	(kpsS) capsule polysaccharide modification protein [Capsule (VF0323)] [Campylobacter jejuni subsp. jejuni NCTC 11168]
10492-2	NODE_9_length_82874_cov_32.082069	13589	14125	-	fliL	1-537/537	===============	0/0	100.00	99.63	NP_282549	(fliL) flagellar basal body protein FliL [Flagella (VF0114)] [Campylobacter jejuni subsp. jejuni NCTC 11168]
10492-3	NODE_10_length_45452_cov_26.632682	51	1436	-	fliI	1-1386/1386	===============	0/0	100.00	86.65	NP_281405	(fliI) flagellum-specific ATP synthase FliI [Flagella (VF0114)] [Campylobacter jejuni subsp. jejuni NCTC 11168]
10492-3	NODE_11_length_25811_cov_24.899899	6847	7549	-	ptmB	6-708/708	===============	0/0	99.29	81.08	NP_282477	(ptmB) acylneuraminate cytidylyltransferase [Flagella (VF0114)] [Campylobacter jejuni subsp. jejuni NCTC 11168]
10492-3	NODE_11_length_25811_cov_24.899899	15814	16845	-	pseI	1-1032/1032	===============	0/0	100.00	97.77	NP_282463	(pseI) N-acetylneuraminic acid synthetase [Pse5Ac7Ac Pse5Ac7Am Pse8OAc Pse5Am7AcGlnAc (AI151)] [Campylobacter jejuni subsp. jejuni NCTC 11168]
10492-3	NODE_11_length_25811_cov_24.899899	16995	18132	+	pseA	1-1137/1137	========/======	2/5	99.82	97.28	NP_282462	(pseA) pseudaminic acid biosynthesis PseA protein [Pse5Ac7Ac Pse5Ac7Am Pse8OAc Pse5Am7AcGlnAc (AI151)] [Campylobacter jejuni subsp. jejuni NCTC 11168]
10492-3	NODE_11_length_25811_cov_24.899899	19445	19918	-	pseH	1-474/474	===============	0/0	100.00	94.09	NP_282459	(pseH) N-acetyltransferase [Flagella (VF0114)] [Campylobacter jejuni subsp. jejuni NCTC 11168]
10492-3	NODE_11_length_25811_cov_24.899899	19915	20739	-	pseG	1-825/825	===============	0/0	100.00	100.00	NP_282458	(pseG) UDP-24-diacetamido-246-trideoxy-beta-L-altropyranose hydrolase [Flagella (VF0114)] [Campylobacter jejuni subsp. jejuni NCTC 11168]
10492-3	NODE_11_length_25811_cov_24.899899	20723	21421	-	pseF	1-699/699	===============	0/0	100.00	99.14	NP_282457	(pseF) acylneuraminate cytidylyltransferase [Pse5Ac7Ac Pse5Ac7Am Pse8OAc Pse5Am7AcGlnAc (AI151)] [Campylobacter jejuni subsp. jejuni NCTC 11168]
10492-3	NODE_1_length_432615_cov_23.588153	35677	36690	+	flgS	1-1014/1020	========/======	2/6	99.12	84.76	YP_002344200	(flgS) signal transduction histidine kinase [Pse5Ac7Ac Pse5Ac7Am Pse8OAc Pse5Am7AcGlnAc (AI151)] [Campylobacter jejuni subsp. jejuni NCTC 11168]
10492-3	NODE_1_length_432615_cov_23.588153	38537	40789	+	flaD	1-2253/2253	===============	0/0	100.00	96.49	NP_282040	(flaD) flagellin [Flagella (VF0114)] [Campylobacter jejuni subsp. jejuni NCTC 11168]
10492-3	NODE_1_length_432615_cov_23.588153	44775	46952	+	flhA	1-2175/2175	========/======	3/9	99.86	86.57	NP_282036	(flhA) flagellar biosynthesis protein FlhA [Flagella (VF0114)] [Campylobacter jejuni subsp. jejuni NCTC 11168]
10492-3	NODE_1_length_432615_cov_23.588153	81865	83687	-	ciaB	1-1823/1833	========/======	10/12	99.13	80.26	NP_282066	(ciaB) invasion antigen CiaB [CiaB (VF0324)] [Campylobacter jejuni subsp. jejuni NCTC 11168]
10492-3	NODE_1_length_432615_cov_23.588153	89340	90119	-	pebA	1-780/780	===============	0/0	100.00	82.56	NP_282073	(pebA) bifunctional adhesin/ABC transporter aspartate/glutamate-binding protein [PEB1 (VF0327)] [Campylobacter jejuni subsp. jejuni NCTC 11168]
10492-3	NODE_1_length_432615_cov_23.588153	196321	197619	-	flgR	1-1302/1302	========/======	11/17	99.23	80.90	NP_282174	(flgR) sigma-54 associated transcriptional activator [Pse5Ac7Ac Pse5Ac7Am Pse8OAc Pse5Am7AcGlnAc (AI151)] [Campylobacter jejuni subsp. jejuni NCTC 11168]
10492-3	NODE_1_length_432615_cov_23.588153	197668	198117	-	flgQ	1-450/450	===============	0/0	100.00	80.00	YP_002344420	(flgQ) required for flagellar motility [Pse5Ac7Ac Pse5Ac7Am Pse8OAc Pse5Am7AcGlnAc (AI151)] [Campylobacter jejuni subsp. jejuni NCTC 11168]
10492-3	NODE_1_length_432615_cov_23.588153	198093	198614	-	flgP	1-516/516	========/======	2/6	100.00	83.53	YP_002344421	(flgP) required for flagellar motility [Pse5Ac7Ac Pse5Ac7Am Pse8OAc Pse5Am7AcGlnAc (AI151)] [Campylobacter jejuni subsp. jejuni NCTC 11168]
10492-3	NODE_1_length_432615_cov_23.588153	257613	258002	+	fliW	1-390/390	===============	0/0	100.00	86.41	YP_002344468	(fliW) flagellar assembly protein FliW [Pse5Ac7Ac Pse5Ac7Am Pse8OAc Pse5Am7AcGlnAc (AI151)] [Campylobacter jejuni subsp. jejuni NCTC 11168]
10492-3	NODE_1_length_432615_cov_23.588153	299666	300058	-	cheY	1-393/393	===============	0/0	100.00	86.26	YP_002344511	(cheY) chemotaxis regulatory protein [Pse5Ac7Ac Pse5Ac7Am Pse8OAc Pse5Am7AcGlnAc (AI151)] [Campylobacter jejuni subsp. jejuni NCTC 11168]
10492-3	NODE_1_length_432615_cov_23.588153	314495	315501	+	waaC	1-1007/1029	========/======	2/2	97.76	81.35	NP_282281	(waaC) heptosyltransferase I [LOS (VF0326)] [Campylobacter jejuni subsp. jejuni NCTC 11168]
10492-3	NODE_1_length_432615_cov_23.588153	334300	335098	-	waaV	1-794/825	========/======	3/7	96.12	83.00	NP_282294	(waaV) glucosyltransferase [LOS (VF0326)] [Campylobacter jejuni subsp. jejuni NCTC 11168]
10492-3	NODE_1_length_432615_cov_23.588153	335158	336102	+	waaF	1-944/960	========/======	1/1	98.33	83.49	NP_282295	(waaF) heptosyltransferase II [LOS (VF0326)] [Campylobacter jejuni subsp. jejuni NCTC 11168]
10492-3	NODE_1_length_432615_cov_23.588153	336858	337416	-	gmhA	1-559/561	===============	0/0	99.64	86.58	NP_282296	(gmhA) phosphoheptose isomerase [LOS (VF0326)] [Campylobacter jejuni subsp. jejuni NCTC 11168]
10492-3	NODE_1_length_432615_cov_23.588153	337413	338798	-	hldE	1-1386/1386	===============	0/0	100.00	85.28	NP_282297	(hldE) bifunctional D-beta-D-heptose 7-phosphate kinase/D-beta-D-heptose 1-phosphate adenylyltransferase [LOS (VF0326)] [Campylobacter jejuni subsp. jejuni NCTC 11168]
10492-3	NODE_1_length_432615_cov_23.588153	338791	339744	-	hldD	1-954/954	===============	0/0	100.00	88.05	NP_282298	(hldD) ADP-glyceromanno-heptose 6-epimerase [LOS (VF0326)] [Campylobacter jejuni subsp. jejuni NCTC 11168]
10492-3	NODE_1_length_432615_cov_23.588153	339751	340304	-	gmhB	1-554/561	========/======	3/6	98.22	83.48	NP_282299	(gmhB) DD-heptose 17-bisphosphate phosphatase [LOS (CVF396)] [Campylobacter jejuni subsp. jejuni NCTC 11168]
10492-3	NODE_1_length_432615_cov_23.588153	360753	361520	-	fliR	1-768/768	===============	0/0	100.00	85.94	NP_282326	(fliR) flagellar biosynthetic protein FliR [Flagella (VF0114)] [Campylobacter jejuni subsp. jejuni NCTC 11168]
10492-3	NODE_2_length_266203_cov_25.133793	11970	12717	+	flaC	1-748/750	===============	0/0	99.73	89.57	NP_281892	(flaC) flagellin [Flagella (VF0114)] [Campylobacter jejuni subsp. jejuni NCTC 11168]
10492-3	NODE_2_length_266203_cov_25.133793	32104	32882	-	flgG	1-779/792	===============	0/0	98.36	87.42	NP_281870	(flgG) flagellar basal-body rod protein FlgG [Flagella (VF0114)] [Campylobacter jejuni subsp. jejuni NCTC 11168]
10492-3	NODE_2_length_266203_cov_25.133793	32913	33725	-	flgF	1-813/813	===============	0/0	100.00	87.08	NP_281869	(flgF) flagellar basal-body rod protein [Flagella (VF0114)] [Campylobacter jejuni subsp. jejuni NCTC 11168]
10492-3	NODE_2_length_266203_cov_25.133793	43388	44086	+	flgH	1-699/699	========/======	2/6	99.57	86.75	NP_281859	(flgH) flagellar L-ring protein precursor FlgH [Flagella (VF0114)] [Campylobacter jejuni subsp. jejuni NCTC 11168]
10492-3	NODE_2_length_266203_cov_25.133793	51819	53069	-	rpoN	1-1251/1251	===============	0/0	100.00	84.33	YP_002344093	(rpoN) RNA polymerase factor sigma-54 [Pse5Ac7Ac Pse5Ac7Am Pse8OAc Pse5Am7AcGlnAc (AI151)] [Campylobacter jejuni subsp. jejuni NCTC 11168]
10492-3	NODE_2_length_266203_cov_25.133793	150684	151070	-	fliS	1-387/387	===============	0/0	100.00	97.67	NP_281733	(fliS) flagellar protein FliS [Flagella (VF0114)] [Campylobacter jejuni subsp. jejuni NCTC 11168]
10492-3	NODE_2_length_266203_cov_25.133793	151082	152995	-	fliD	1-1929/1929	========/======	1/15	99.22	98.44	NP_281732	(fliD) flagellar capping protein FliD [Flagella (VF0114)] [Campylobacter jejuni subsp. jejuni NCTC 11168]
10492-3	NODE_2_length_266203_cov_25.133793	152998	153363	-	flaG	1-366/366	===============	0/0	100.00	99.73	NP_281731	(flaG) flagellar protein FlaG [Flagella (VF0114)] [Campylobacter jejuni subsp. jejuni NCTC 11168]
10492-3	NODE_2_length_266203_cov_25.133793	173135	173566	+	flgB	1-432/432	===============	0/0	100.00	91.20	NP_281712	(flgB) flagellar basal body rod protein FlgB [Flagella (VF0114)] [Campylobacter jejuni subsp. jejuni NCTC 11168]
10492-3	NODE_2_length_266203_cov_25.133793	173576	174070	+	flgC	1-495/495	===============	0/0	100.00	90.50	NP_281711	(flgC) flagellar basal body rod protein FlgC [Flagella (VF0114)] [Campylobacter jejuni subsp. jejuni NCTC 11168]
10492-3	NODE_2_length_266203_cov_25.133793	174077	174376	+	fliE	1-297/297	========/======	1/3	100.00	86.67	NP_281710	(fliE) flagellar hook-basal body complex protein FliE [Flagella (VF0114)] [Campylobacter jejuni subsp. jejuni NCTC 11168]
10492-3	NODE_3_length_210425_cov_26.171999	88622	89615	+	cadF	1-955/960	========/======	4/39	99.48	82.60	NP_282616	(cadF) outer membrane fibronectin-binding protein [CadF (VF0322)] [Campylobacter jejuni subsp. jejuni NCTC 11168]
10492-3	NODE_3_length_210425_cov_26.171999	101097	102923	-	flgK	1-1827/1827	===============	0/0	100.00	91.35	NP_282606	(flgK) flagellar hook-associated protein 1 FlgK [Flagella (VF0114)] [Campylobacter jejuni subsp. jejuni NCTC 11168]
10492-3	NODE_3_length_210425_cov_26.171999	103409	103606	-	flgM	1-198/198	===============	0/0	100.00	99.50	YP_002344846	(flgM) negative regulator of flagellin synthesis [Pse5Ac7Ac Pse5Ac7Am Pse8OAc Pse5Am7AcGlnAc (AI151)] [Campylobacter jejuni subsp. jejuni NCTC 11168]
10492-3	NODE_3_length_210425_cov_26.171999	103669	104010	-	flgJ	1-342/342	===============	0/0	100.00	99.12	YP_002344845	(flgJ) flagellar rod assembly protein/muramidase FlgJ [Pse5Ac7Ac Pse5Ac7Am Pse8OAc Pse5Am7AcGlnAc (AI151)] [Campylobacter jejuni subsp. jejuni NCTC 11168]
10492-3	NODE_3_length_210425_cov_26.171999	104010	105056	-	flgI	1-1047/1047	===============	0/0	100.00	87.49	NP_282602	(flgI) flagellar P-ring protein precursor FlgI [Flagella (VF0114)] [Campylobacter jejuni subsp. jejuni NCTC 11168]
10492-3	NODE_3_length_210425_cov_26.171999	116596	117252	+	kpsT	1-657/663	===============	0/0	99.10	84.47	NP_282587	(kpsT) capsule polysaccharide export ATP-binding protein [Capsule (VF0323)] [Campylobacter jejuni subsp. jejuni NCTC 11168]
10492-3	NODE_3_length_210425_cov_26.171999	118375	119993	+	kpsD	1-1646/1659	========/======	7/27	97.59	80.86	NP_282585	(kpsD) capsule polysaccharide export system periplasmic protein [Capsule (VF0323)] [Campylobacter jejuni subsp. jejuni NCTC 11168]
10492-3	NODE_3_length_210425_cov_26.171999	120048	120979	+	kpsF	16-947/948	===============	0/0	98.31	84.55	NP_282584	(kpsF) D-arabinose 5-phosphate isomerase [Capsule (VF0323)] [Campylobacter jejuni subsp. jejuni NCTC 11168]
10492-3	NODE_3_length_210425_cov_26.171999	135855	137031	+	kpsS	1-1177/1185	========/======	2/2	99.24	83.45	NP_282554	(kpsS) capsule polysaccharide modification protein [Capsule (VF0323)] [Campylobacter jejuni subsp. jejuni NCTC 11168]
10492-3	NODE_3_length_210425_cov_26.171999	140364	140898	-	fliL	1-535/537	===============	0/0	99.63	86.36	NP_282549	(fliL) flagellar basal body protein FliL [Flagella (VF0114)] [Campylobacter jejuni subsp. jejuni NCTC 11168]
10492-3	NODE_4_length_169899_cov_27.283256	753	3119	-	pflA	1-2367/2367	========/======	9/10	99.79	80.61	NP_282693	(pflA) paralysed flagellum protein [Flagella (VF0114)] [Campylobacter jejuni subsp. jejuni NCTC 11168]
10492-3	NODE_4_length_169899_cov_27.283256	134940	136370	+	flhF	1-1455/1455	========/======	14/50	97.46	80.79	NP_281279	(flhF) flagellar biosynthesis regulator FlhF [Flagella (VF0114)] [Campylobacter jejuni subsp. jejuni NCTC 11168]
10492-3	NODE_4_length_169899_cov_27.283256	136363	137228	+	flhG	1-866/867	===============	0/0	99.88	86.61	NP_281278	(flhG) ATP-binding protein [Flagella (CVF397)] [Campylobacter jejuni subsp. jejuni NCTC 11168]
10492-3	NODE_4_length_169899_cov_27.283256	137564	138278	+	fliA	3-717/717	===============	0/0	99.72	83.92	NP_281276	(fliA) flagellar biosynthesis sigma factor [Flagella (VF0114)] [Campylobacter jejuni subsp. jejuni NCTC 11168]
10492-3	NODE_4_length_169899_cov_27.283256	138278	139354	+	fliM	1-1080/1080	========/======	1/3	99.72	92.41	NP_281275	(fliM) flagellar motor switch protein FliM [Flagella (VF0114)] [Campylobacter jejuni subsp. jejuni NCTC 11168]
10492-3	NODE_4_length_169899_cov_27.283256	139351	140187	+	fliY	1-843/843	========/======	6/12	98.93	84.40	NP_281274	(fliY) flagellar motor switch protein FliY [Flagella (VF0114)] [Campylobacter jejuni subsp. jejuni NCTC 11168]
10492-3	NODE_4_length_169899_cov_27.283256	150097	151734	-	flgE	1-1638/1638	===============	0/0	100.00	92.55	NP_281265	(flgE) flagellar hook protein FlgE [Flagella (VF0114)] [Campylobacter jejuni subsp. jejuni NCTC 11168]
10492-3	NODE_4_length_169899_cov_27.283256	151738	152598	-	flgD	1-885/885	========/======	10/36	96.61	80.25	NP_281264	(flgD) flagellar basal-body rod modification protein FlgD [Flagella (VF0114)] [Campylobacter jejuni subsp. jejuni NCTC 11168]
10492-3	NODE_5_length_162889_cov_26.658182	24895	25416	-	cheW	1-522/522	===============	0/0	100.00	86.78	YP_002343724	(cheW) chemotaxis protein [Pse5Ac7Ac Pse5Ac7Am Pse8OAc Pse5Am7AcGlnAc (AI151)] [Campylobacter jejuni subsp. jejuni NCTC 11168]
10492-3	NODE_5_length_162889_cov_26.658182	25421	27715	-	cheA	1-2310/2310	========/======	7/33	98.96	90.08	YP_002343725	(cheA) chemotaxis histidine kinase [Pse5Ac7Ac Pse5Ac7Am Pse8OAc Pse5Am7AcGlnAc (AI151)] [Campylobacter jejuni subsp. jejuni NCTC 11168]
10492-3	NODE_5_length_162889_cov_26.658182	27719	28675	-	cheV	1-957/957	===============	0/0	100.00	87.25	YP_002343726	(cheV) chemotaxis protein [Pse5Ac7Ac Pse5Ac7Am Pse8OAc Pse5Am7AcGlnAc (AI151)] [Campylobacter jejuni subsp. jejuni NCTC 11168]
10492-3	NODE_5_length_162889_cov_26.658182	56180	57862	+	fliF	1-1683/1683	===============	0/0	100.00	87.34	NP_281509	(fliF) flagellar M-ring protein FliF [Flagella (VF0114)] [Campylobacter jejuni subsp. jejuni NCTC 11168]
10492-3	NODE_5_length_162889_cov_26.658182	57862	58890	+	fliG	1-1029/1029	===============	0/0	100.00	89.50	NP_281510	(fliG) flagellar motor switch protein G [Flagella (VF0114)] [Campylobacter jejuni subsp. jejuni NCTC 11168]
10492-3	NODE_5_length_162889_cov_26.658182	73929	75008	+	flhB	1-1080/1089	===============	0/0	99.17	83.43	NP_281526	(flhB) flagellar biosynthetic protein [Flagella (VF0114)] [Campylobacter jejuni subsp. jejuni NCTC 11168]
10492-3	NODE_5_length_162889_cov_26.658182	75766	76542	-	motA	1-777/777	===============	0/0	100.00	89.19	NP_281528	(motA) flagellar motor protein MotA [Flagella (VF0114)] [Campylobacter jejuni subsp. jejuni NCTC 11168]
10492-3	NODE_5_length_162889_cov_26.658182	91470	91752	+	fliN	27-309/309	.==============	0/0	91.59	86.22	NP_281542	(fliN) flagellar motor switch protein FliN [Flagella (VF0114)] [Campylobacter jejuni subsp. jejuni NCTC 11168]
10492-3	NODE_6_length_130488_cov_27.839730	80009	80278	-	fliQ	1-270/270	===============	0/0	100.00	88.89	NP_282802	(fliQ) flagellar biosynthesis protein FliQ [Flagella (VF0114)] [Campylobacter jejuni subsp. jejuni NCTC 11168]
10492-3	NODE_7_length_106395_cov_23.610457	67903	68646	-	fliP	1-735/735	========/======	3/9	100.00	85.22	NP_281981	(fliP) flagellar biosynthesis protein FliP [Flagella (VF0114)] [Campylobacter jejuni subsp. jejuni NCTC 11168]
10492-3	NODE_8_length_72036_cov_24.667580	10597	11727	-	pseC	1-1131/1131	===============	0/0	100.00	94.61	NP_282440	(pseC) C4 aminotransferase [Pse5Ac7Ac Pse5Ac7Am Pse8OAc Pse5Am7AcGlnAc (AI151)] [Campylobacter jejuni subsp. jejuni NCTC 11168]
10492-3	NODE_8_length_72036_cov_24.667580	11729	12733	-	pseB	1-1005/1005	===============	0/0	100.00	96.02	NP_282439	(pseB) UDP-GlcNAc-specific C46 dehydratase/C5 epimerase [Pse5Ac7Ac Pse5Ac7Am Pse8OAc Pse5Am7AcGlnAc (AI151)] [Campylobacter jejuni subsp. jejuni NCTC 11168]
10492-3	NODE_8_length_72036_cov_24.667580	67644	67940	-	ciaC	1-297/321	==============.	0/0	92.52	83.17	YP_002344633	(ciaC) Campylobacter invasion antigen C [CiaC (VF0415)] [Campylobacter jejuni subsp. jejuni NCTC 11168]
10492-3	NODE_9_length_52713_cov_26.931294	47968	49499	+	eptC	14-1539/1539	========/======	11/32	98.31	80.13	YP_002343698	(eptC) phosphoethanolamine transferase [Pse5Ac7Ac Pse5Ac7Am Pse8OAc Pse5Am7AcGlnAc (AI151)] [Campylobacter jejuni subsp. jejuni NCTC 11168]
10492-4	NODE_12_length_15419_cov_24.675386	9727	10434	+	ptmB	1-708/708	===============	0/0	100.00	99.29	NP_282477	(ptmB) acylneuraminate cytidylyltransferase [Flagella (VF0114)] [Campylobacter jejuni subsp. jejuni NCTC 11168]
10492-4	NODE_12_length_15419_cov_24.675386	10434	11204	+	ptmA	1-771/771	===============	0/0	100.00	97.28	NP_282478	(ptmA) flagellin modification protein A [Flagella (VF0114)] [Campylobacter jejuni subsp. jejuni NCTC 11168]
10492-4	NODE_12_length_15419_cov_24.675386	11192	13153	+	pseD/maf2	1-1962/1962	===============	0/0	100.00	97.45	NP_282479	(pseD/maf2) motility accessory factor PseD [Pse5Ac7Ac Pse5Ac7Am Pse8OAc Pse5Am7AcGlnAc (AI151)] [Campylobacter jejuni subsp. jejuni NCTC 11168]
10492-4	NODE_13_length_12069_cov_22.045135	116	1147	-	pseI	1-1032/1032	===============	0/0	100.00	96.42	NP_282463	(pseI) N-acetylneuraminic acid synthetase [Pse5Ac7Ac Pse5Ac7Am Pse8OAc Pse5Am7AcGlnAc (AI151)] [Campylobacter jejuni subsp. jejuni NCTC 11168]
10492-4	NODE_13_length_12069_cov_22.045135	1403	2539	+	pseA	1-1137/1137	===============	0/0	100.00	99.38	NP_282462	(pseA) pseudaminic acid biosynthesis PseA protein [Pse5Ac7Ac Pse5Ac7Am Pse8OAc Pse5Am7AcGlnAc (AI151)] [Campylobacter jejuni subsp. jejuni NCTC 11168]
10492-4	NODE_13_length_12069_cov_22.045135	3853	4326	-	pseH	1-474/474	===============	0/0	100.00	93.88	NP_282459	(pseH) N-acetyltransferase [Flagella (VF0114)] [Campylobacter jejuni subsp. jejuni NCTC 11168]
10492-4	NODE_13_length_12069_cov_22.045135	4323	5147	-	pseG	1-825/825	===============	0/0	100.00	99.64	NP_282458	(pseG) UDP-24-diacetamido-246-trideoxy-beta-L-altropyranose hydrolase [Flagella (VF0114)] [Campylobacter jejuni subsp. jejuni NCTC 11168]
10492-4	NODE_13_length_12069_cov_22.045135	5131	5829	-	pseF	1-699/699	===============	0/0	100.00	98.28	NP_282457	(pseF) acylneuraminate cytidylyltransferase [Pse5Ac7Ac Pse5Ac7Am Pse8OAc Pse5Am7AcGlnAc (AI151)] [Campylobacter jejuni subsp. jejuni NCTC 11168]
10492-4	NODE_18_length_2404_cov_28.771629	117	2003	+	pseE/maf5	1-1887/1887	===============	0/0	100.00	98.52	NP_282483	(pseE/maf5) motility accessory factor PseE [Pse5Ac7Ac Pse5Ac7Am Pse8OAc Pse5Am7AcGlnAc (AI151)] [Campylobacter jejuni subsp. jejuni NCTC 11168]
10492-4	NODE_1_length_297162_cov_23.102463	7470	8600	-	pseC	1-1131/1131	===============	0/0	100.00	95.40	NP_282440	(pseC) C4 aminotransferase [Pse5Ac7Ac Pse5Ac7Am Pse8OAc Pse5Am7AcGlnAc (AI151)] [Campylobacter jejuni subsp. jejuni NCTC 11168]
10492-4	NODE_1_length_297162_cov_23.102463	8602	9606	-	pseB	1-1005/1005	===============	0/0	100.00	97.11	NP_282439	(pseB) UDP-GlcNAc-specific C46 dehydratase/C5 epimerase [Pse5Ac7Ac Pse5Ac7Am Pse8OAc Pse5Am7AcGlnAc (AI151)] [Campylobacter jejuni subsp. jejuni NCTC 11168]
10492-4	NODE_1_length_297162_cov_23.102463	44059	45336	-	porA	1-1275/1275	========/======	1/3	100.00	98.04	NP_282406	(porA) major outer membrane protein [MOMP (VF0328)] [Campylobacter jejuni subsp. jejuni NCTC 11168]
10492-4	NODE_1_length_297162_cov_23.102463	63498	63819	-	ciaC	1-321/321	========/======	1/1	100.00	99.69	YP_002344633	(ciaC) Campylobacter invasion antigen C [CiaC (VF0415)] [Campylobacter jejuni subsp. jejuni NCTC 11168]
10492-4	NODE_1_length_297162_cov_23.102463	127154	127921	+	fliR	1-768/768	===============	0/0	100.00	99.48	NP_282326	(fliR) flagellar biosynthetic protein FliR [Flagella (VF0114)] [Campylobacter jejuni subsp. jejuni NCTC 11168]
10492-4	NODE_1_length_297162_cov_23.102463	148987	149547	+	gmhB	1-561/561	========/======	2/2	99.82	95.55	NP_282299	(gmhB) DD-heptose 17-bisphosphate phosphatase [LOS (CVF396)] [Campylobacter jejuni subsp. jejuni NCTC 11168]
10492-4	NODE_1_length_297162_cov_23.102463	149548	150501	+	hldD	1-954/954	===============	0/0	100.00	98.32	NP_282298	(hldD) ADP-glyceromanno-heptose 6-epimerase [LOS (VF0326)] [Campylobacter jejuni subsp. jejuni NCTC 11168]
10492-4	NODE_1_length_297162_cov_23.102463	150494	151879	+	hldE	1-1386/1386	===============	0/0	100.00	93.51	NP_282297	(hldE) bifunctional D-beta-D-heptose 7-phosphate kinase/D-beta-D-heptose 1-phosphate adenylyltransferase [LOS (VF0326)] [Campylobacter jejuni subsp. jejuni NCTC 11168]
10492-4	NODE_1_length_297162_cov_23.102463	151876	152436	+	gmhA	1-561/561	===============	0/0	100.00	93.94	NP_282296	(gmhA) phosphoheptose isomerase [LOS (VF0326)] [Campylobacter jejuni subsp. jejuni NCTC 11168]
10492-4	NODE_1_length_297162_cov_23.102463	152419	153376	-	waaF	1-958/960	===============	0/0	99.79	95.41	NP_282295	(waaF) heptosyltransferase II [LOS (VF0326)] [Campylobacter jejuni subsp. jejuni NCTC 11168]
10492-4	NODE_1_length_297162_cov_23.102463	153435	154220	+	waaV	1-786/825	===============	0/0	95.27	93.00	NP_282294	(waaV) glucosyltransferase [LOS (VF0326)] [Campylobacter jejuni subsp. jejuni NCTC 11168]
10492-4	NODE_1_length_297162_cov_23.102463	162959	164506	-	Cj1135	1-1548/1548	========/======	2/2	99.94	90.51	NP_282283	(Cj1135) glucosyltransferase [LOS (VF0326)] [Campylobacter jejuni subsp. jejuni NCTC 11168]
10492-4	NODE_1_length_297162_cov_23.102463	164503	165390	-	htrB	1-888/888	===============	0/0	100.00	97.64	NP_282282	(htrB) lipid A biosynthesis lauroyl acyltransferase [LOS (VF0326)] [Campylobacter jejuni subsp. jejuni NCTC 11168]
10492-4	NODE_1_length_297162_cov_23.102463	165380	166408	-	waaC	1-1029/1029	===============	0/0	100.00	98.64	NP_282281	(waaC) heptosyltransferase I [LOS (VF0326)] [Campylobacter jejuni subsp. jejuni NCTC 11168]
10492-4	NODE_1_length_297162_cov_23.102463	181580	181972	+	cheY	1-393/393	===============	0/0	100.00	99.75	YP_002344511	(cheY) chemotaxis regulatory protein [Pse5Ac7Ac Pse5Ac7Am Pse8OAc Pse5Am7AcGlnAc (AI151)] [Campylobacter jejuni subsp. jejuni NCTC 11168]
10492-4	NODE_1_length_297162_cov_23.102463	222593	222982	-	fliW	1-390/390	===============	0/0	100.00	100.00	YP_002344468	(fliW) flagellar assembly protein FliW [Pse5Ac7Ac Pse5Ac7Am Pse8OAc Pse5Am7AcGlnAc (AI151)] [Campylobacter jejuni subsp. jejuni NCTC 11168]
10492-4	NODE_1_length_297162_cov_23.102463	274906	275421	+	flgP	1-516/516	===============	0/0	100.00	98.26	YP_002344421	(flgP) required for flagellar motility [Pse5Ac7Ac Pse5Ac7Am Pse8OAc Pse5Am7AcGlnAc (AI151)] [Campylobacter jejuni subsp. jejuni NCTC 11168]
10492-4	NODE_1_length_297162_cov_23.102463	275397	275846	+	flgQ	1-450/450	===============	0/0	100.00	99.11	YP_002344420	(flgQ) required for flagellar motility [Pse5Ac7Ac Pse5Ac7Am Pse8OAc Pse5Am7AcGlnAc (AI151)] [Campylobacter jejuni subsp. jejuni NCTC 11168]
10492-4	NODE_1_length_297162_cov_23.102463	275903	277204	+	flgR	1-1302/1302	===============	0/0	100.00	99.08	NP_282174	(flgR) sigma-54 associated transcriptional activator [Pse5Ac7Ac Pse5Ac7Am Pse8OAc Pse5Am7AcGlnAc (AI151)] [Campylobacter jejuni subsp. jejuni NCTC 11168]
10492-4	NODE_2_length_295318_cov_21.692094	70676	71794	-	jlpA	1-1119/1119	===============	0/0	100.00	97.86	NP_282133	(jlpA) lipoprotein [JlpA (VF0329)] [Campylobacter jejuni subsp. jejuni NCTC 11168]
10492-4	NODE_2_length_295318_cov_21.692094	131738	132517	+	pebA	1-780/780	===============	0/0	100.00	99.10	NP_282073	(pebA) bifunctional adhesin/ABC transporter aspartate/glutamate-binding protein [PEB1 (VF0327)] [Campylobacter jejuni subsp. jejuni NCTC 11168]
10492-4	NODE_2_length_295318_cov_21.692094	137949	139781	+	ciaB	1-1833/1833	===============	0/0	100.00	99.62	NP_282066	(ciaB) invasion antigen CiaB [CiaB (VF0324)] [Campylobacter jejuni subsp. jejuni NCTC 11168]
10492-4	NODE_2_length_295318_cov_21.692094	163718	165970	+	flaD	1-2253/2253	===============	0/0	100.00	96.98	NP_282040	(flaD) flagellin [Flagella (VF0114)] [Campylobacter jejuni subsp. jejuni NCTC 11168]
10492-4	NODE_2_length_295318_cov_21.692094	169850	172024	+	flhA	1-2175/2175	===============	0/0	100.00	99.72	NP_282036	(flhA) flagellar biosynthesis protein FlhA [Flagella (VF0114)] [Campylobacter jejuni subsp. jejuni NCTC 11168]
10492-4	NODE_2_length_295318_cov_21.692094	220324	221058	+	fliP	1-735/735	===============	0/0	100.00	99.05	NP_281981	(fliP) flagellar biosynthesis protein FliP [Flagella (VF0114)] [Campylobacter jejuni subsp. jejuni NCTC 11168]
10492-4	NODE_2_length_295318_cov_21.692094	244244	245263	-	flgS	1-1020/1020	===============	0/0	100.00	100.00	YP_002344200	(flgS) signal transduction histidine kinase [Pse5Ac7Ac Pse5Ac7Am Pse8OAc Pse5Am7AcGlnAc (AI151)] [Campylobacter jejuni subsp. jejuni NCTC 11168]
10492-4	NODE_2_length_295318_cov_21.692094	268487	269149	+	flgA	1-663/663	===============	0/0	100.00	99.70	YP_002344176	(flgA) flagellar basal body P-ring biosynthesis protein FlgA [Pse5Ac7Ac Pse5Ac7Am Pse8OAc Pse5Am7AcGlnAc (AI151)] [Campylobacter jejuni subsp. jejuni NCTC 11168]
10492-4	NODE_3_length_202205_cov_24.922099	69285	69821	+	fliL	1-537/537	===============	0/0	100.00	99.25	NP_282549	(fliL) flagellar basal body protein FliL [Flagella (VF0114)] [Campylobacter jejuni subsp. jejuni NCTC 11168]
10492-4	NODE_3_length_202205_cov_24.922099	73136	74320	-	kpsS	1-1185/1185	===============	0/0	100.00	99.33	NP_282554	(kpsS) capsule polysaccharide modification protein [Capsule (VF0323)] [Campylobacter jejuni subsp. jejuni NCTC 11168]
10492-4	NODE_3_length_202205_cov_24.922099	74317	76386	-	kpsC	1-2070/2070	========/======	2/2	99.95	95.90	NP_282555	(kpsC) capsule polysaccharide modification protein [Capsule (VF0323)] [Campylobacter jejuni subsp. jejuni NCTC 11168]
10492-4	NODE_3_length_202205_cov_24.922099	76383	76895	-	cysC	1-513/513	===============	0/0	100.00	99.03	NP_282556	(cysC) adenylylsulfate kinase [Capsule (VF0323)] [Campylobacter jejuni subsp. jejuni NCTC 11168]
10492-4	NODE_3_length_202205_cov_24.922099	76886	77646	-	Cj1416c	1-761/762	===============	0/0	99.87	99.08	NP_282557	(Cj1416c) sugar nucleotidyltransferase [Capsule (VF0323)] [Campylobacter jejuni subsp. jejuni NCTC 11168]
10492-4	NODE_3_length_202205_cov_24.922099	77648	78250	-	Cj1417c	1-603/603	===============	0/0	100.00	98.67	NP_282558	(Cj1417c) amidotransferase [Capsule biosynthesis and transport (CVF393)] [Campylobacter jejuni subsp. jejuni NCTC 11168]
10492-4	NODE_3_length_202205_cov_24.922099	80595	81356	-	Cj1419c	1-762/762	===============	0/0	100.00	99.74	NP_282560	(Cj1419c) methyltransferase [Capsule biosynthesis and transport (CVF393)] [Campylobacter jejuni subsp. jejuni NCTC 11168]
10492-4	NODE_3_length_202205_cov_24.922099	81408	82181	-	Cj1420c	1-774/774	===============	0/0	100.00	99.87	NP_282561	(Cj1420c) methyltransferase [Capsule biosynthesis and transport (CVF393)] [Campylobacter jejuni subsp. jejuni NCTC 11168]
10492-4	NODE_3_length_202205_cov_24.922099	91483	92420	-	kpsF	1-938/948	===============	0/0	98.95	95.63	NP_282584	(kpsF) D-arabinose 5-phosphate isomerase [Capsule (VF0323)] [Campylobacter jejuni subsp. jejuni NCTC 11168]
10492-4	NODE_3_length_202205_cov_24.922099	92430	94088	-	kpsD	1-1659/1659	===============	0/0	100.00	99.28	NP_282585	(kpsD) capsule polysaccharide export system periplasmic protein [Capsule (VF0323)] [Campylobacter jejuni subsp. jejuni NCTC 11168]
10492-4	NODE_3_length_202205_cov_24.922099	94090	95208	-	kpsE	1-1119/1119	===============	0/0	100.00	96.42	NP_282586	(kpsE) capsule polysaccharide export system inner membrane protein [Capsule (VF0323)] [Campylobacter jejuni subsp. jejuni NCTC 11168]
10492-4	NODE_3_length_202205_cov_24.922099	95208	95870	-	kpsT	1-663/663	===============	0/0	100.00	94.12	NP_282587	(kpsT) capsule polysaccharide export ATP-binding protein [Capsule (VF0323)] [Campylobacter jejuni subsp. jejuni NCTC 11168]
10492-4	NODE_3_length_202205_cov_24.922099	95867	96649	-	kpsM	1-783/783	===============	0/0	100.00	90.93	NP_282588	(kpsM) capsule polysaccharide export system inner membrane protein [Capsule (VF0323)] [Campylobacter jejuni subsp. jejuni NCTC 11168]
10492-4	NODE_3_length_202205_cov_24.922099	107415	108461	+	flgI	1-1047/1047	===============	0/0	100.00	99.14	NP_282602	(flgI) flagellar P-ring protein precursor FlgI [Flagella (VF0114)] [Campylobacter jejuni subsp. jejuni NCTC 11168]
10492-4	NODE_3_length_202205_cov_24.922099	108461	108802	+	flgJ	1-342/342	===============	0/0	100.00	99.12	YP_002344845	(flgJ) flagellar rod assembly protein/muramidase FlgJ [Pse5Ac7Ac Pse5Ac7Am Pse8OAc Pse5Am7AcGlnAc (AI151)] [Campylobacter jejuni subsp. jejuni NCTC 11168]
10492-4	NODE_3_length_202205_cov_24.922099	108865	109062	+	flgM	1-198/198	===============	0/0	100.00	98.99	YP_002344846	(flgM) negative regulator of flagellin synthesis [Pse5Ac7Ac Pse5Ac7Am Pse8OAc Pse5Am7AcGlnAc (AI151)] [Campylobacter jejuni subsp. jejuni NCTC 11168]
10492-4	NODE_3_length_202205_cov_24.922099	109549	111375	+	flgK	1-1827/1827	===============	0/0	100.00	99.12	NP_282606	(flgK) flagellar hook-associated protein 1 FlgK [Flagella (VF0114)] [Campylobacter jejuni subsp. jejuni NCTC 11168]
10492-4	NODE_3_length_202205_cov_24.922099	122854	123813	-	cadF	1-960/960	===============	0/0	100.00	99.38	NP_282616	(cadF) outer membrane fibronectin-binding protein [CadF (VF0322)] [Campylobacter jejuni subsp. jejuni NCTC 11168]
10492-4	NODE_4_length_188542_cov_23.372529	75416	75802	-	fliS	1-387/387	===============	0/0	100.00	99.22	NP_281733	(fliS) flagellar protein FliS [Flagella (VF0114)] [Campylobacter jejuni subsp. jejuni NCTC 11168]
10492-4	NODE_4_length_188542_cov_23.372529	75814	77730	-	fliD	1-1929/1929	========/======	2/18	99.22	96.79	NP_281732	(fliD) flagellar capping protein FliD [Flagella (VF0114)] [Campylobacter jejuni subsp. jejuni NCTC 11168]
10492-4	NODE_4_length_188542_cov_23.372529	77733	78098	-	flaG	1-366/366	===============	0/0	100.00	99.45	NP_281731	(flaG) flagellar protein FlaG [Flagella (VF0114)] [Campylobacter jejuni subsp. jejuni NCTC 11168]
10492-4	NODE_4_length_188542_cov_23.372529	97887	98318	+	flgB	1-432/432	===============	0/0	100.00	97.22	NP_281712	(flgB) flagellar basal body rod protein FlgB [Flagella (VF0114)] [Campylobacter jejuni subsp. jejuni NCTC 11168]
10492-4	NODE_4_length_188542_cov_23.372529	98328	98822	+	flgC	1-495/495	===============	0/0	100.00	99.39	NP_281711	(flgC) flagellar basal body rod protein FlgC [Flagella (VF0114)] [Campylobacter jejuni subsp. jejuni NCTC 11168]
10492-4	NODE_4_length_188542_cov_23.372529	98829	99125	+	fliE	1-297/297	===============	0/0	100.00	99.33	NP_281710	(fliE) flagellar hook-basal body complex protein FliE [Flagella (VF0114)] [Campylobacter jejuni subsp. jejuni NCTC 11168]
10492-4	NODE_5_length_156528_cov_24.254148	72479	72787	-	fliN	1-309/309	===============	0/0	100.00	99.35	NP_281542	(fliN) flagellar motor switch protein FliN [Flagella (VF0114)] [Campylobacter jejuni subsp. jejuni NCTC 11168]
10492-4	NODE_5_length_156528_cov_24.254148	88319	89095	+	motA	1-777/777	===============	0/0	100.00	96.40	NP_281528	(motA) flagellar motor protein MotA [Flagella (VF0114)] [Campylobacter jejuni subsp. jejuni NCTC 11168]
10492-4	NODE_5_length_156528_cov_24.254148	89098	89841	+	motB	1-744/744	===============	0/0	100.00	97.31	NP_281527	(motB) flagellar motor protein MotB [Flagella (VF0114)] [Campylobacter jejuni subsp. jejuni NCTC 11168]
10492-4	NODE_5_length_156528_cov_24.254148	89847	90935	-	flhB	1-1089/1089	===============	0/0	100.00	98.44	NP_281526	(flhB) flagellar biosynthetic protein [Flagella (VF0114)] [Campylobacter jejuni subsp. jejuni NCTC 11168]
10492-4	NODE_5_length_156528_cov_24.254148	102027	102857	-	fliH	1-831/831	===============	0/0	100.00	99.64	NP_281511	(fliH) flagellar assembly protein H [Flagella (VF0114)] [Campylobacter jejuni subsp. jejuni NCTC 11168]
10492-4	NODE_5_length_156528_cov_24.254148	102865	103893	-	fliG	1-1029/1029	===============	0/0	100.00	99.12	NP_281510	(fliG) flagellar motor switch protein G [Flagella (VF0114)] [Campylobacter jejuni subsp. jejuni NCTC 11168]
10492-4	NODE_5_length_156528_cov_24.254148	103893	105575	-	fliF	1-1683/1683	===============	0/0	100.00	98.99	NP_281509	(fliF) flagellar M-ring protein FliF [Flagella (VF0114)] [Campylobacter jejuni subsp. jejuni NCTC 11168]
10492-4	NODE_5_length_156528_cov_24.254148	136278	137234	+	cheV	1-957/957	===============	0/0	100.00	100.00	YP_002343726	(cheV) chemotaxis protein [Pse5Ac7Ac Pse5Ac7Am Pse8OAc Pse5Am7AcGlnAc (AI151)] [Campylobacter jejuni subsp. jejuni NCTC 11168]
10492-4	NODE_5_length_156528_cov_24.254148	137238	139547	+	cheA	1-2310/2310	===============	0/0	100.00	99.31	YP_002343725	(cheA) chemotaxis histidine kinase [Pse5Ac7Ac Pse5Ac7Am Pse8OAc Pse5Am7AcGlnAc (AI151)] [Campylobacter jejuni subsp. jejuni NCTC 11168]
10492-4	NODE_5_length_156528_cov_24.254148	139552	140073	+	cheW	1-522/522	===============	0/0	100.00	100.00	YP_002343724	(cheW) chemotaxis protein [Pse5Ac7Ac Pse5Ac7Am Pse8OAc Pse5Am7AcGlnAc (AI151)] [Campylobacter jejuni subsp. jejuni NCTC 11168]
10492-4	NODE_6_length_136106_cov_25.576545	55879	56685	+	cdtA	1-807/807	===============	0/0	100.00	99.50	NP_281292	(cdtA) cytolethal distending toxin A [CDT (VF0115)] [Campylobacter jejuni subsp. jejuni NCTC 11168]
10492-4	NODE_6_length_136106_cov_25.576545	56682	57479	+	cdtB	1-798/798	===============	0/0	100.00	99.37	NP_281291	(cdtB) cytolethal distending toxin B [CDT (VF0115)] [Campylobacter jejuni subsp. jejuni NCTC 11168]
10492-4	NODE_6_length_136106_cov_25.576545	57490	58059	+	cdtC	1-570/570	===============	0/0	100.00	100.00	NP_281290	(cdtC) cytolethal distending toxin C [CDT (VF0115)] [Campylobacter jejuni subsp. jejuni NCTC 11168]
10492-4	NODE_6_length_136106_cov_25.576545	68176	69630	+	flhF	1-1455/1455	===============	0/0	100.00	99.93	NP_281279	(flhF) flagellar biosynthesis regulator FlhF [Flagella (VF0114)] [Campylobacter jejuni subsp. jejuni NCTC 11168]
10492-4	NODE_6_length_136106_cov_25.576545	69623	70489	+	flhG	1-867/867	===============	0/0	100.00	99.77	NP_281278	(flhG) ATP-binding protein [Flagella (CVF397)] [Campylobacter jejuni subsp. jejuni NCTC 11168]
10492-4	NODE_6_length_136106_cov_25.576545	70821	71537	+	fliA	1-717/717	===============	0/0	100.00	99.72	NP_281276	(fliA) flagellar biosynthesis sigma factor [Flagella (VF0114)] [Campylobacter jejuni subsp. jejuni NCTC 11168]
10492-4	NODE_6_length_136106_cov_25.576545	71537	72616	+	fliM	1-1080/1080	===============	0/0	100.00	98.80	NP_281275	(fliM) flagellar motor switch protein FliM [Flagella (VF0114)] [Campylobacter jejuni subsp. jejuni NCTC 11168]
10492-4	NODE_6_length_136106_cov_25.576545	72613	73455	+	fliY	1-843/843	===============	0/0	100.00	99.88	NP_281274	(fliY) flagellar motor switch protein FliY [Flagella (VF0114)] [Campylobacter jejuni subsp. jejuni NCTC 11168]
10492-4	NODE_6_length_136106_cov_25.576545	83099	84736	-	flgE	1-1638/1638	===============	0/0	100.00	99.94	NP_281265	(flgE) flagellar hook protein FlgE [Flagella (VF0114)] [Campylobacter jejuni subsp. jejuni NCTC 11168]
10492-4	NODE_6_length_136106_cov_25.576545	84740	85624	-	flgD	1-885/885	===============	0/0	100.00	100.00	NP_281264	(flgD) flagellar basal-body rod modification protein FlgD [Flagella (VF0114)] [Campylobacter jejuni subsp. jejuni NCTC 11168]
10492-4	NODE_6_length_136106_cov_25.576545	85678	87471	-	fliK	1-1797/1797	========/======	1/3	99.83	99.72	NP_281263	(fliK) flagellar hook-length control protein FliK [Pse5Ac7Ac Pse5Ac7Am Pse8OAc Pse5Am7AcGlnAc (AI151)] [Campylobacter jejuni subsp. jejuni NCTC 11168]
10492-4	NODE_7_length_109128_cov_25.143338	314	2680	-	pflA	1-2367/2367	===============	0/0	100.00	99.32	NP_282693	(pflA) paralysed flagellum protein [Flagella (VF0114)] [Campylobacter jejuni subsp. jejuni NCTC 11168]
10492-4	NODE_7_length_109128_cov_25.143338	107869	108138	+	fliQ	1-270/270	===============	0/0	100.00	100.00	NP_282802	(fliQ) flagellar biosynthesis protein FliQ [Flagella (VF0114)] [Campylobacter jejuni subsp. jejuni NCTC 11168]
10492-4	NODE_8_length_107063_cov_22.907599	19090	19839	+	flaC	1-750/750	===============	0/0	100.00	99.60	NP_281892	(flaC) flagellin [Flagella (VF0114)] [Campylobacter jejuni subsp. jejuni NCTC 11168]
10492-4	NODE_8_length_107063_cov_22.907599	39236	40027	-	flgG	1-792/792	===============	0/0	100.00	100.00	NP_281870	(flgG) flagellar basal-body rod protein FlgG [Flagella (VF0114)] [Campylobacter jejuni subsp. jejuni NCTC 11168]
10492-4	NODE_8_length_107063_cov_22.907599	40056	40868	-	flgF	1-813/813	===============	0/0	100.00	99.39	NP_281869	(flgF) flagellar basal-body rod protein [Flagella (VF0114)] [Campylobacter jejuni subsp. jejuni NCTC 11168]
10492-4	NODE_8_length_107063_cov_22.907599	54270	54968	+	flgH	1-699/699	===============	0/0	100.00	99.00	NP_281859	(flgH) flagellar L-ring protein precursor FlgH [Flagella (VF0114)] [Campylobacter jejuni subsp. jejuni NCTC 11168]
10492-4	NODE_8_length_107063_cov_22.907599	70682	71932	-	rpoN	1-1251/1251	===============	0/0	100.00	98.88	YP_002344093	(rpoN) RNA polymerase factor sigma-54 [Pse5Ac7Ac Pse5Ac7Am Pse8OAc Pse5Am7AcGlnAc (AI151)] [Campylobacter jejuni subsp. jejuni NCTC 11168]
10492-4	NODE_9_length_92004_cov_24.214765	40886	42271	+	fliI	1-1386/1386	===============	0/0	100.00	98.63	NP_281405	(fliI) flagellum-specific ATP synthase FliI [Flagella (VF0114)] [Campylobacter jejuni subsp. jejuni NCTC 11168]
10492-4	NODE_9_length_92004_cov_24.214765	84690	86228	+	eptC	1-1539/1539	===============	0/0	100.00	97.53	YP_002343698	(eptC) phosphoethanolamine transferase [Pse5Ac7Ac Pse5Ac7Am Pse8OAc Pse5Am7AcGlnAc (AI151)] [Campylobacter jejuni subsp. jejuni NCTC 11168]
10492-5	NODE_10_length_79459_cov_15.037576	37178	39775	-	flgE	1-2598/2598	===============	0/0	100.00	98.15	NP_282855	(flgE) flagellar hook protein [Flagella (VF0114)] [Campylobacter jejuni subsp. jejuni NCTC 11168]
10492-5	NODE_17_length_14471_cov_15.132948	7322	7867	+	rfbC	1-546/546	========/======	2/4	99.63	81.57	NP_282571	(rfbC) dTDP-4-dehydrorhamnose 35-epimerase [Capsule (VF0323)] [Campylobacter jejuni subsp. jejuni NCTC 11168]
10492-5	NODE_17_length_14471_cov_15.132948	10929	11871	+	Cj1427c	1-942/942	========/======	1/1	100.00	96.50	NP_282568	(Cj1427c) sugar-nucleotide epimerase/dehydratease [Capsule (VF0323)] [Campylobacter jejuni subsp. jejuni NCTC 11168]
10492-5	NODE_17_length_14471_cov_15.132948	11942	12961	+	hddA	1-1020/1020	===============	0/0	100.00	95.00	NP_282566	(hddA) D-glycero-D-manno-heptose 7-phosphate kinase [Capsule (VF0323)] [Campylobacter jejuni subsp. jejuni NCTC 11168]
10492-5	NODE_17_length_14471_cov_15.132948	12949	13554	+	gmhA2	1-606/606	===============	0/0	100.00	99.83	NP_282565	(gmhA2) phosphoheptose isomerase [Capsule (VF0323)] [Campylobacter jejuni subsp. jejuni NCTC 11168]
10492-5	NODE_17_length_14471_cov_15.132948	13542	14207	+	hddC	1-666/666	===============	0/0	100.00	98.80	NP_282564	(hddC) D-glycero-D-manno-heptose 1-phosphate guanosyltransferase [Capsule (VF0323)] [Campylobacter jejuni subsp. jejuni NCTC 11168]
10492-5	NODE_18_length_12653_cov_13.890947	1465	2235	-	ptmA	1-771/771	===============	0/0	100.00	99.87	NP_282478	(ptmA) flagellin modification protein A [Flagella (VF0114)] [Campylobacter jejuni subsp. jejuni NCTC 11168]
10492-5	NODE_18_length_12653_cov_13.890947	2235	2942	-	ptmB	1-708/708	===============	0/0	100.00	99.86	NP_282477	(ptmB) acylneuraminate cytidylyltransferase [Flagella (VF0114)] [Campylobacter jejuni subsp. jejuni NCTC 11168]
10492-5	NODE_1_length_553930_cov_13.649532	116	1147	-	pseI	1-1032/1032	===============	0/0	100.00	94.48	NP_282463	(pseI) N-acetylneuraminic acid synthetase [Pse5Ac7Ac Pse5Ac7Am Pse8OAc Pse5Am7AcGlnAc (AI151)] [Campylobacter jejuni subsp. jejuni NCTC 11168]
10492-5	NODE_1_length_553930_cov_13.649532	1403	2539	+	pseA	1-1137/1137	===============	0/0	100.00	98.94	NP_282462	(pseA) pseudaminic acid biosynthesis PseA protein [Pse5Ac7Ac Pse5Ac7Am Pse8OAc Pse5Am7AcGlnAc (AI151)] [Campylobacter jejuni subsp. jejuni NCTC 11168]
10492-5	NODE_1_length_553930_cov_13.649532	3853	4326	-	pseH	1-474/474	===============	0/0	100.00	93.67	NP_282459	(pseH) N-acetyltransferase [Flagella (VF0114)] [Campylobacter jejuni subsp. jejuni NCTC 11168]
10492-5	NODE_1_length_553930_cov_13.649532	4323	5147	-	pseG	1-825/825	===============	0/0	100.00	98.91	NP_282458	(pseG) UDP-24-diacetamido-246-trideoxy-beta-L-altropyranose hydrolase [Flagella (VF0114)] [Campylobacter jejuni subsp. jejuni NCTC 11168]
10492-5	NODE_1_length_553930_cov_13.649532	5131	5829	-	pseF	1-699/699	===============	0/0	100.00	99.86	NP_282457	(pseF) acylneuraminate cytidylyltransferase [Pse5Ac7Ac Pse5Ac7Am Pse8OAc Pse5Am7AcGlnAc (AI151)] [Campylobacter jejuni subsp. jejuni NCTC 11168]
10492-5	NODE_1_length_553930_cov_13.649532	21037	22167	-	pseC	1-1131/1131	===============	0/0	100.00	99.82	NP_282440	(pseC) C4 aminotransferase [Pse5Ac7Ac Pse5Ac7Am Pse8OAc Pse5Am7AcGlnAc (AI151)] [Campylobacter jejuni subsp. jejuni NCTC 11168]
10492-5	NODE_1_length_553930_cov_13.649532	22169	23173	-	pseB	1-1005/1005	===============	0/0	100.00	97.71	NP_282439	(pseB) UDP-GlcNAc-specific C46 dehydratase/C5 epimerase [Pse5Ac7Ac Pse5Ac7Am Pse8OAc Pse5Am7AcGlnAc (AI151)] [Campylobacter jejuni subsp. jejuni NCTC 11168]
10492-5	NODE_1_length_553930_cov_13.649532	57631	58905	-	porA	1-1275/1275	===============	0/0	100.00	97.80	NP_282406	(porA) major outer membrane protein [MOMP (VF0328)] [Campylobacter jejuni subsp. jejuni NCTC 11168]
10492-5	NODE_1_length_553930_cov_13.649532	77069	77389	-	ciaC	1-321/321	===============	0/0	100.00	99.38	YP_002344633	(ciaC) Campylobacter invasion antigen C [CiaC (VF0415)] [Campylobacter jejuni subsp. jejuni NCTC 11168]
10492-5	NODE_1_length_553930_cov_13.649532	140723	141490	+	fliR	1-768/768	===============	0/0	100.00	98.83	NP_282326	(fliR) flagellar biosynthetic protein FliR [Flagella (VF0114)] [Campylobacter jejuni subsp. jejuni NCTC 11168]
10492-5	NODE_1_length_553930_cov_13.649532	162546	163106	+	gmhB	1-561/561	===============	0/0	100.00	95.72	NP_282299	(gmhB) DD-heptose 17-bisphosphate phosphatase [LOS (CVF396)] [Campylobacter jejuni subsp. jejuni NCTC 11168]
10492-5	NODE_1_length_553930_cov_13.649532	163107	164060	+	hldD	1-954/954	===============	0/0	100.00	97.17	NP_282298	(hldD) ADP-glyceromanno-heptose 6-epimerase [LOS (VF0326)] [Campylobacter jejuni subsp. jejuni NCTC 11168]
10492-5	NODE_1_length_553930_cov_13.649532	164053	165438	+	hldE	1-1386/1386	===============	0/0	100.00	93.43	NP_282297	(hldE) bifunctional D-beta-D-heptose 7-phosphate kinase/D-beta-D-heptose 1-phosphate adenylyltransferase [LOS (VF0326)] [Campylobacter jejuni subsp. jejuni NCTC 11168]
10492-5	NODE_1_length_553930_cov_13.649532	165435	165995	+	gmhA	1-561/561	===============	0/0	100.00	93.94	NP_282296	(gmhA) phosphoheptose isomerase [LOS (VF0326)] [Campylobacter jejuni subsp. jejuni NCTC 11168]
10492-5	NODE_1_length_553930_cov_13.649532	165978	166935	-	waaF	1-958/960	===============	0/0	99.79	95.09	NP_282295	(waaF) heptosyltransferase II [LOS (VF0326)] [Campylobacter jejuni subsp. jejuni NCTC 11168]
10492-5	NODE_1_length_553930_cov_13.649532	166994	167779	+	waaV	1-786/825	===============	0/0	95.27	92.62	NP_282294	(waaV) glucosyltransferase [LOS (VF0326)] [Campylobacter jejuni subsp. jejuni NCTC 11168]
10492-5	NODE_1_length_553930_cov_13.649532	176509	178056	-	Cj1135	1-1548/1548	===============	0/0	100.00	94.90	NP_282283	(Cj1135) glucosyltransferase [LOS (VF0326)] [Campylobacter jejuni subsp. jejuni NCTC 11168]
10492-5	NODE_1_length_553930_cov_13.649532	178053	178940	-	htrB	1-888/888	===============	0/0	100.00	99.10	NP_282282	(htrB) lipid A biosynthesis lauroyl acyltransferase [LOS (VF0326)] [Campylobacter jejuni subsp. jejuni NCTC 11168]
10492-5	NODE_1_length_553930_cov_13.649532	178930	179958	-	waaC	1-1029/1029	===============	0/0	100.00	97.86	NP_282281	(waaC) heptosyltransferase I [LOS (VF0326)] [Campylobacter jejuni subsp. jejuni NCTC 11168]
10492-5	NODE_1_length_553930_cov_13.649532	195735	196127	+	cheY	1-393/393	===============	0/0	100.00	99.75	YP_002344511	(cheY) chemotaxis regulatory protein [Pse5Ac7Ac Pse5Ac7Am Pse8OAc Pse5Am7AcGlnAc (AI151)] [Campylobacter jejuni subsp. jejuni NCTC 11168]
10492-5	NODE_1_length_553930_cov_13.649532	236745	237134	-	fliW	1-390/390	===============	0/0	100.00	100.00	YP_002344468	(fliW) flagellar assembly protein FliW [Pse5Ac7Ac Pse5Ac7Am Pse8OAc Pse5Am7AcGlnAc (AI151)] [Campylobacter jejuni subsp. jejuni NCTC 11168]
10492-5	NODE_1_length_553930_cov_13.649532	288951	289466	+	flgP	1-516/516	===============	0/0	100.00	98.06	YP_002344421	(flgP) required for flagellar motility [Pse5Ac7Ac Pse5Ac7Am Pse8OAc Pse5Am7AcGlnAc (AI151)] [Campylobacter jejuni subsp. jejuni NCTC 11168]
10492-5	NODE_1_length_553930_cov_13.649532	289442	289891	+	flgQ	1-450/450	===============	0/0	100.00	98.89	YP_002344420	(flgQ) required for flagellar motility [Pse5Ac7Ac Pse5Ac7Am Pse8OAc Pse5Am7AcGlnAc (AI151)] [Campylobacter jejuni subsp. jejuni NCTC 11168]
10492-5	NODE_1_length_553930_cov_13.649532	289948	291249	+	flgR	1-1302/1302	===============	0/0	100.00	99.00	NP_282174	(flgR) sigma-54 associated transcriptional activator [Pse5Ac7Ac Pse5Ac7Am Pse8OAc Pse5Am7AcGlnAc (AI151)] [Campylobacter jejuni subsp. jejuni NCTC 11168]
10492-5	NODE_1_length_553930_cov_13.649532	328757	329875	-	jlpA	1-1119/1119	===============	0/0	100.00	98.03	NP_282133	(jlpA) lipoprotein [JlpA (VF0329)] [Campylobacter jejuni subsp. jejuni NCTC 11168]
10492-5	NODE_1_length_553930_cov_13.649532	389937	390716	+	pebA	1-780/780	===============	0/0	100.00	99.61	NP_282073	(pebA) bifunctional adhesin/ABC transporter aspartate/glutamate-binding protein [PEB1 (VF0327)] [Campylobacter jejuni subsp. jejuni NCTC 11168]
10492-5	NODE_1_length_553930_cov_13.649532	396148	397980	+	ciaB	1-1833/1833	===============	0/0	100.00	99.24	NP_282066	(ciaB) invasion antigen CiaB [CiaB (VF0324)] [Campylobacter jejuni subsp. jejuni NCTC 11168]
10492-5	NODE_1_length_553930_cov_13.649532	421916	424168	+	flaD	1-2253/2253	===============	0/0	100.00	99.96	NP_282040	(flaD) flagellin [Flagella (VF0114)] [Campylobacter jejuni subsp. jejuni NCTC 11168]
10492-5	NODE_1_length_553930_cov_13.649532	428048	430222	+	flhA	1-2175/2175	===============	0/0	100.00	100.00	NP_282036	(flhA) flagellar biosynthesis protein FlhA [Flagella (VF0114)] [Campylobacter jejuni subsp. jejuni NCTC 11168]
10492-5	NODE_1_length_553930_cov_13.649532	479758	480492	+	fliP	1-735/735	===============	0/0	100.00	100.00	NP_281981	(fliP) flagellar biosynthesis protein FliP [Flagella (VF0114)] [Campylobacter jejuni subsp. jejuni NCTC 11168]
10492-5	NODE_1_length_553930_cov_13.649532	504154	505173	-	flgS	1-1020/1020	===============	0/0	100.00	100.00	YP_002344200	(flgS) signal transduction histidine kinase [Pse5Ac7Ac Pse5Ac7Am Pse8OAc Pse5Am7AcGlnAc (AI151)] [Campylobacter jejuni subsp. jejuni NCTC 11168]
10492-5	NODE_1_length_553930_cov_13.649532	528399	529061	+	flgA	1-663/663	===============	0/0	100.00	98.49	YP_002344176	(flgA) flagellar basal body P-ring biosynthesis protein FlgA [Pse5Ac7Ac Pse5Ac7Am Pse8OAc Pse5Am7AcGlnAc (AI151)] [Campylobacter jejuni subsp. jejuni NCTC 11168]
10492-5	NODE_25_length_2409_cov_13.620947	122	2008	+	pseE/maf5	1-1887/1887	===============	0/0	100.00	99.20	NP_282483	(pseE/maf5) motility accessory factor PseE [Pse5Ac7Ac Pse5Ac7Am Pse8OAc Pse5Am7AcGlnAc (AI151)] [Campylobacter jejuni subsp. jejuni NCTC 11168]
10492-5	NODE_2_length_150528_cov_14.544744	73261	73569	-	fliN	1-309/309	===============	0/0	100.00	99.03	NP_281542	(fliN) flagellar motor switch protein FliN [Flagella (VF0114)] [Campylobacter jejuni subsp. jejuni NCTC 11168]
10492-5	NODE_2_length_150528_cov_14.544744	89100	89876	+	motA	1-777/777	===============	0/0	100.00	98.71	NP_281528	(motA) flagellar motor protein MotA [Flagella (VF0114)] [Campylobacter jejuni subsp. jejuni NCTC 11168]
10492-5	NODE_2_length_150528_cov_14.544744	89879	90622	+	motB	1-744/744	===============	0/0	100.00	99.87	NP_281527	(motB) flagellar motor protein MotB [Flagella (VF0114)] [Campylobacter jejuni subsp. jejuni NCTC 11168]
10492-5	NODE_2_length_150528_cov_14.544744	90628	91716	-	flhB	1-1089/1089	===============	0/0	100.00	100.00	NP_281526	(flhB) flagellar biosynthetic protein [Flagella (VF0114)] [Campylobacter jejuni subsp. jejuni NCTC 11168]
10492-5	NODE_2_length_150528_cov_14.544744	102808	103638	-	fliH	1-831/831	===============	0/0	100.00	99.76	NP_281511	(fliH) flagellar assembly protein H [Flagella (VF0114)] [Campylobacter jejuni subsp. jejuni NCTC 11168]
10492-5	NODE_2_length_150528_cov_14.544744	103646	104674	-	fliG	1-1029/1029	===============	0/0	100.00	100.00	NP_281510	(fliG) flagellar motor switch protein G [Flagella (VF0114)] [Campylobacter jejuni subsp. jejuni NCTC 11168]
10492-5	NODE_2_length_150528_cov_14.544744	104674	106356	-	fliF	1-1683/1683	===============	0/0	100.00	100.00	NP_281509	(fliF) flagellar M-ring protein FliF [Flagella (VF0114)] [Campylobacter jejuni subsp. jejuni NCTC 11168]
10492-5	NODE_2_length_150528_cov_14.544744	130593	131549	+	cheV	1-957/957	===============	0/0	100.00	99.90	YP_002343726	(cheV) chemotaxis protein [Pse5Ac7Ac Pse5Ac7Am Pse8OAc Pse5Am7AcGlnAc (AI151)] [Campylobacter jejuni subsp. jejuni NCTC 11168]
10492-5	NODE_2_length_150528_cov_14.544744	131553	133862	+	cheA	1-2310/2310	===============	0/0	100.00	99.83	YP_002343725	(cheA) chemotaxis histidine kinase [Pse5Ac7Ac Pse5Ac7Am Pse8OAc Pse5Am7AcGlnAc (AI151)] [Campylobacter jejuni subsp. jejuni NCTC 11168]
10492-5	NODE_2_length_150528_cov_14.544744	133867	134388	+	cheW	1-522/522	===============	0/0	100.00	100.00	YP_002343724	(cheW) chemotaxis protein [Pse5Ac7Ac Pse5Ac7Am Pse8OAc Pse5Am7AcGlnAc (AI151)] [Campylobacter jejuni subsp. jejuni NCTC 11168]
10492-5	NODE_3_length_128778_cov_14.384342	30512	30808	-	fliE	1-297/297	===============	0/0	100.00	100.00	NP_281710	(fliE) flagellar hook-basal body complex protein FliE [Flagella (VF0114)] [Campylobacter jejuni subsp. jejuni NCTC 11168]
10492-5	NODE_3_length_128778_cov_14.384342	30815	31309	-	flgC	1-495/495	===============	0/0	100.00	100.00	NP_281711	(flgC) flagellar basal body rod protein FlgC [Flagella (VF0114)] [Campylobacter jejuni subsp. jejuni NCTC 11168]
10492-5	NODE_3_length_128778_cov_14.384342	31319	31750	-	flgB	1-432/432	===============	0/0	100.00	100.00	NP_281712	(flgB) flagellar basal body rod protein FlgB [Flagella (VF0114)] [Campylobacter jejuni subsp. jejuni NCTC 11168]
10492-5	NODE_3_length_128778_cov_14.384342	51540	51905	+	flaG	1-366/366	===============	0/0	100.00	98.91	NP_281731	(flaG) flagellar protein FlaG [Flagella (VF0114)] [Campylobacter jejuni subsp. jejuni NCTC 11168]
10492-5	NODE_3_length_128778_cov_14.384342	51908	53839	+	fliD	1-1929/1929	========/======	1/3	100.00	98.45	NP_281732	(fliD) flagellar capping protein FliD [Flagella (VF0114)] [Campylobacter jejuni subsp. jejuni NCTC 11168]
10492-5	NODE_3_length_128778_cov_14.384342	53851	54237	+	fliS	1-387/387	===============	0/0	100.00	100.00	NP_281733	(fliS) flagellar protein FliS [Flagella (VF0114)] [Campylobacter jejuni subsp. jejuni NCTC 11168]
10492-5	NODE_4_length_112118_cov_14.739068	77393	78352	+	cadF	1-960/960	===============	0/0	100.00	100.00	NP_282616	(cadF) outer membrane fibronectin-binding protein [CadF (VF0322)] [Campylobacter jejuni subsp. jejuni NCTC 11168]
10492-5	NODE_4_length_112118_cov_14.739068	89832	91658	-	flgK	1-1827/1827	===============	0/0	100.00	99.84	NP_282606	(flgK) flagellar hook-associated protein 1 FlgK [Flagella (VF0114)] [Campylobacter jejuni subsp. jejuni NCTC 11168]
10492-5	NODE_4_length_112118_cov_14.739068	92145	92342	-	flgM	1-198/198	===============	0/0	100.00	98.99	YP_002344846	(flgM) negative regulator of flagellin synthesis [Pse5Ac7Ac Pse5Ac7Am Pse8OAc Pse5Am7AcGlnAc (AI151)] [Campylobacter jejuni subsp. jejuni NCTC 11168]
10492-5	NODE_4_length_112118_cov_14.739068	92405	92746	-	flgJ	1-342/342	===============	0/0	100.00	99.12	YP_002344845	(flgJ) flagellar rod assembly protein/muramidase FlgJ [Pse5Ac7Ac Pse5Ac7Am Pse8OAc Pse5Am7AcGlnAc (AI151)] [Campylobacter jejuni subsp. jejuni NCTC 11168]
10492-5	NODE_4_length_112118_cov_14.739068	92746	93792	-	flgI	1-1047/1047	===============	0/0	100.00	99.24	NP_282602	(flgI) flagellar P-ring protein precursor FlgI [Flagella (VF0114)] [Campylobacter jejuni subsp. jejuni NCTC 11168]
10492-5	NODE_4_length_112118_cov_14.739068	104557	105339	+	kpsM	1-783/783	===============	0/0	100.00	100.00	NP_282588	(kpsM) capsule polysaccharide export system inner membrane protein [Capsule (VF0323)] [Campylobacter jejuni subsp. jejuni NCTC 11168]
10492-5	NODE_4_length_112118_cov_14.739068	105336	105998	+	kpsT	1-663/663	===============	0/0	100.00	100.00	NP_282587	(kpsT) capsule polysaccharide export ATP-binding protein [Capsule (VF0323)] [Campylobacter jejuni subsp. jejuni NCTC 11168]
10492-5	NODE_4_length_112118_cov_14.739068	105998	107116	+	kpsE	1-1119/1119	===============	0/0	100.00	98.93	NP_282586	(kpsE) capsule polysaccharide export system inner membrane protein [Capsule (VF0323)] [Campylobacter jejuni subsp. jejuni NCTC 11168]
10492-5	NODE_4_length_112118_cov_14.739068	107118	108776	+	kpsD	1-1659/1659	===============	0/0	100.00	99.40	NP_282585	(kpsD) capsule polysaccharide export system periplasmic protein [Capsule (VF0323)] [Campylobacter jejuni subsp. jejuni NCTC 11168]
10492-5	NODE_4_length_112118_cov_14.739068	108786	109729	+	kpsF	1-944/948	===============	0/0	99.58	95.44	NP_282584	(kpsF) D-arabinose 5-phosphate isomerase [Capsule (VF0323)] [Campylobacter jejuni subsp. jejuni NCTC 11168]
10492-5	NODE_5_length_106777_cov_14.063451	34700	35950	+	rpoN	1-1251/1251	===============	0/0	100.00	98.32	YP_002344093	(rpoN) RNA polymerase factor sigma-54 [Pse5Ac7Ac Pse5Ac7Am Pse8OAc Pse5Am7AcGlnAc (AI151)] [Campylobacter jejuni subsp. jejuni NCTC 11168]
10492-5	NODE_5_length_106777_cov_14.063451	51676	52374	-	flgH	1-699/699	===============	0/0	100.00	98.57	NP_281859	(flgH) flagellar L-ring protein precursor FlgH [Flagella (VF0114)] [Campylobacter jejuni subsp. jejuni NCTC 11168]
10492-5	NODE_5_length_106777_cov_14.063451	65776	66588	+	flgF	1-813/813	===============	0/0	100.00	99.26	NP_281869	(flgF) flagellar basal-body rod protein [Flagella (VF0114)] [Campylobacter jejuni subsp. jejuni NCTC 11168]
10492-5	NODE_5_length_106777_cov_14.063451	66619	67410	+	flgG	1-792/792	===============	0/0	100.00	99.12	NP_281870	(flgG) flagellar basal-body rod protein FlgG [Flagella (VF0114)] [Campylobacter jejuni subsp. jejuni NCTC 11168]
10492-5	NODE_5_length_106777_cov_14.063451	86804	87553	-	flaC	1-750/750	===============	0/0	100.00	99.60	NP_281892	(flaC) flagellin [Flagella (VF0114)] [Campylobacter jejuni subsp. jejuni NCTC 11168]
10492-5	NODE_6_length_104871_cov_14.588206	56476	57282	+	cdtA	1-807/807	===============	0/0	100.00	100.00	NP_281292	(cdtA) cytolethal distending toxin A [CDT (VF0115)] [Campylobacter jejuni subsp. jejuni NCTC 11168]
10492-5	NODE_6_length_104871_cov_14.588206	57279	58076	+	cdtB	1-798/798	===============	0/0	100.00	100.00	NP_281291	(cdtB) cytolethal distending toxin B [CDT (VF0115)] [Campylobacter jejuni subsp. jejuni NCTC 11168]
10492-5	NODE_6_length_104871_cov_14.588206	58087	58656	+	cdtC	1-570/570	===============	0/0	100.00	100.00	NP_281290	(cdtC) cytolethal distending toxin C [CDT (VF0115)] [Campylobacter jejuni subsp. jejuni NCTC 11168]
10492-5	NODE_6_length_104871_cov_14.588206	68774	70228	+	flhF	1-1455/1455	===============	0/0	100.00	99.72	NP_281279	(flhF) flagellar biosynthesis regulator FlhF [Flagella (VF0114)] [Campylobacter jejuni subsp. jejuni NCTC 11168]
10492-5	NODE_6_length_104871_cov_14.588206	70221	71087	+	flhG	1-867/867	===============	0/0	100.00	99.89	NP_281278	(flhG) ATP-binding protein [Flagella (CVF397)] [Campylobacter jejuni subsp. jejuni NCTC 11168]
10492-5	NODE_6_length_104871_cov_14.588206	71419	72135	+	fliA	1-717/717	===============	0/0	100.00	100.00	NP_281276	(fliA) flagellar biosynthesis sigma factor [Flagella (VF0114)] [Campylobacter jejuni subsp. jejuni NCTC 11168]
10492-5	NODE_6_length_104871_cov_14.588206	72135	73214	+	fliM	1-1080/1080	===============	0/0	100.00	99.81	NP_281275	(fliM) flagellar motor switch protein FliM [Flagella (VF0114)] [Campylobacter jejuni subsp. jejuni NCTC 11168]
10492-5	NODE_6_length_104871_cov_14.588206	73211	74053	+	fliY	1-843/843	===============	0/0	100.00	100.00	NP_281274	(fliY) flagellar motor switch protein FliY [Flagella (VF0114)] [Campylobacter jejuni subsp. jejuni NCTC 11168]
10492-5	NODE_6_length_104871_cov_14.588206	83572	85209	-	flgE	1-1638/1638	===============	0/0	100.00	100.00	NP_281265	(flgE) flagellar hook protein FlgE [Flagella (VF0114)] [Campylobacter jejuni subsp. jejuni NCTC 11168]
10492-5	NODE_6_length_104871_cov_14.588206	85213	86097	-	flgD	1-885/885	===============	0/0	100.00	100.00	NP_281264	(flgD) flagellar basal-body rod modification protein FlgD [Flagella (VF0114)] [Campylobacter jejuni subsp. jejuni NCTC 11168]
10492-5	NODE_6_length_104871_cov_14.588206	86151	87944	-	fliK	1-1797/1797	========/======	1/3	99.83	99.72	NP_281263	(fliK) flagellar hook-length control protein FliK [Pse5Ac7Ac Pse5Ac7Am Pse8OAc Pse5Am7AcGlnAc (AI151)] [Campylobacter jejuni subsp. jejuni NCTC 11168]
10492-5	NODE_7_length_103241_cov_14.421330	180	2546	-	pflA	1-2367/2367	===============	0/0	100.00	99.62	NP_282693	(pflA) paralysed flagellum protein [Flagella (VF0114)] [Campylobacter jejuni subsp. jejuni NCTC 11168]
10492-5	NODE_7_length_103241_cov_14.421330	101981	102250	+	fliQ	1-270/270	===============	0/0	100.00	100.00	NP_282802	(fliQ) flagellar biosynthesis protein FliQ [Flagella (VF0114)] [Campylobacter jejuni subsp. jejuni NCTC 11168]
10492-5	NODE_8_length_89851_cov_14.318254	41613	42998	+	fliI	1-1386/1386	===============	0/0	100.00	99.93	NP_281405	(fliI) flagellum-specific ATP synthase FliI [Flagella (VF0114)] [Campylobacter jejuni subsp. jejuni NCTC 11168]
10492-5	NODE_8_length_89851_cov_14.318254	85483	87021	+	eptC	1-1539/1539	===============	0/0	100.00	97.60	YP_002343698	(eptC) phosphoethanolamine transferase [Pse5Ac7Ac Pse5Ac7Am Pse8OAc Pse5Am7AcGlnAc (AI151)] [Campylobacter jejuni subsp. jejuni NCTC 11168]
10492-5	NODE_9_length_82874_cov_14.995456	1226	2000	+	Cj1420c	1-774/774	========/======	1/1	100.00	99.36	NP_282561	(Cj1420c) methyltransferase [Capsule biosynthesis and transport (CVF393)] [Campylobacter jejuni subsp. jejuni NCTC 11168]
10492-5	NODE_9_length_82874_cov_14.995456	2053	2814	+	Cj1419c	1-762/762	===============	0/0	100.00	97.77	NP_282560	(Cj1419c) methyltransferase [Capsule biosynthesis and transport (CVF393)] [Campylobacter jejuni subsp. jejuni NCTC 11168]
10492-5	NODE_9_length_82874_cov_14.995456	5159	5761	+	Cj1417c	1-603/603	===============	0/0	100.00	98.67	NP_282558	(Cj1417c) amidotransferase [Capsule biosynthesis and transport (CVF393)] [Campylobacter jejuni subsp. jejuni NCTC 11168]
10492-5	NODE_9_length_82874_cov_14.995456	5763	6524	+	Cj1416c	1-762/762	===============	0/0	100.00	99.87	NP_282557	(Cj1416c) sugar nucleotidyltransferase [Capsule (VF0323)] [Campylobacter jejuni subsp. jejuni NCTC 11168]
10492-5	NODE_9_length_82874_cov_14.995456	6514	7026	+	cysC	1-513/513	===============	0/0	100.00	100.00	NP_282556	(cysC) adenylylsulfate kinase [Capsule (VF0323)] [Campylobacter jejuni subsp. jejuni NCTC 11168]
10492-5	NODE_9_length_82874_cov_14.995456	7023	9092	+	kpsC	1-2070/2070	===============	0/0	100.00	100.00	NP_282555	(kpsC) capsule polysaccharide modification protein [Capsule (VF0323)] [Campylobacter jejuni subsp. jejuni NCTC 11168]
10492-5	NODE_9_length_82874_cov_14.995456	9089	10273	+	kpsS	1-1185/1185	===============	0/0	100.00	100.00	NP_282554	(kpsS) capsule polysaccharide modification protein [Capsule (VF0323)] [Campylobacter jejuni subsp. jejuni NCTC 11168]
10492-5	NODE_9_length_82874_cov_14.995456	13589	14125	-	fliL	1-537/537	===============	0/0	100.00	99.63	NP_282549	(fliL) flagellar basal body protein FliL [Flagella (VF0114)] [Campylobacter jejuni subsp. jejuni NCTC 11168]
10492-6	NODE_10_length_75966_cov_24.001055	61842	62378	+	fliL	1-537/537	===============	0/0	100.00	99.63	NP_282549	(fliL) flagellar basal body protein FliL [Flagella (VF0114)] [Campylobacter jejuni subsp. jejuni NCTC 11168]
10492-6	NODE_10_length_75966_cov_24.001055	65694	66878	-	kpsS	1-1185/1185	===============	0/0	100.00	100.00	NP_282554	(kpsS) capsule polysaccharide modification protein [Capsule (VF0323)] [Campylobacter jejuni subsp. jejuni NCTC 11168]
10492-6	NODE_10_length_75966_cov_24.001055	66875	68944	-	kpsC	1-2070/2070	===============	0/0	100.00	100.00	NP_282555	(kpsC) capsule polysaccharide modification protein [Capsule (VF0323)] [Campylobacter jejuni subsp. jejuni NCTC 11168]
10492-6	NODE_10_length_75966_cov_24.001055	68941	69453	-	cysC	1-513/513	===============	0/0	100.00	100.00	NP_282556	(cysC) adenylylsulfate kinase [Capsule (VF0323)] [Campylobacter jejuni subsp. jejuni NCTC 11168]
10492-6	NODE_10_length_75966_cov_24.001055	69443	70204	-	Cj1416c	1-762/762	===============	0/0	100.00	99.87	NP_282557	(Cj1416c) sugar nucleotidyltransferase [Capsule (VF0323)] [Campylobacter jejuni subsp. jejuni NCTC 11168]
10492-6	NODE_10_length_75966_cov_24.001055	70206	70808	-	Cj1417c	1-603/603	===============	0/0	100.00	98.67	NP_282558	(Cj1417c) amidotransferase [Capsule biosynthesis and transport (CVF393)] [Campylobacter jejuni subsp. jejuni NCTC 11168]
10492-6	NODE_10_length_75966_cov_24.001055	73153	73914	-	Cj1419c	1-762/762	===============	0/0	100.00	97.77	NP_282560	(Cj1419c) methyltransferase [Capsule biosynthesis and transport (CVF393)] [Campylobacter jejuni subsp. jejuni NCTC 11168]
10492-6	NODE_10_length_75966_cov_24.001055	73967	74741	-	Cj1420c	1-774/774	========/======	1/1	100.00	99.36	NP_282561	(Cj1420c) methyltransferase [Capsule biosynthesis and transport (CVF393)] [Campylobacter jejuni subsp. jejuni NCTC 11168]
10492-6	NODE_16_length_15351_cov_21.717288	9938	10645	+	ptmB	1-708/708	===============	0/0	100.00	99.86	NP_282477	(ptmB) acylneuraminate cytidylyltransferase [Flagella (VF0114)] [Campylobacter jejuni subsp. jejuni NCTC 11168]
10492-6	NODE_16_length_15351_cov_21.717288	10645	11415	+	ptmA	1-771/771	===============	0/0	100.00	99.87	NP_282478	(ptmA) flagellin modification protein A [Flagella (VF0114)] [Campylobacter jejuni subsp. jejuni NCTC 11168]
10492-6	NODE_16_length_15351_cov_21.717288	11403	13364	+	pseD/maf2	1-1962/1962	===============	0/0	100.00	98.11	NP_282479	(pseD/maf2) motility accessory factor PseD [Pse5Ac7Ac Pse5Ac7Am Pse8OAc Pse5Am7AcGlnAc (AI151)] [Campylobacter jejuni subsp. jejuni NCTC 11168]
10492-6	NODE_18_length_14470_cov_23.591369	265	930	-	hddC	1-666/666	===============	0/0	100.00	98.80	NP_282564	(hddC) D-glycero-D-manno-heptose 1-phosphate guanosyltransferase [Capsule (VF0323)] [Campylobacter jejuni subsp. jejuni NCTC 11168]
10492-6	NODE_18_length_14470_cov_23.591369	918	1523	-	gmhA2	1-606/606	===============	0/0	100.00	99.83	NP_282565	(gmhA2) phosphoheptose isomerase [Capsule (VF0323)] [Campylobacter jejuni subsp. jejuni NCTC 11168]
10492-6	NODE_18_length_14470_cov_23.591369	1511	2530	-	hddA	1-1020/1020	===============	0/0	100.00	95.00	NP_282566	(hddA) D-glycero-D-manno-heptose 7-phosphate kinase [Capsule (VF0323)] [Campylobacter jejuni subsp. jejuni NCTC 11168]
10492-6	NODE_18_length_14470_cov_23.591369	2601	3543	-	Cj1427c	1-942/942	========/======	1/1	100.00	96.50	NP_282568	(Cj1427c) sugar-nucleotide epimerase/dehydratease [Capsule (VF0323)] [Campylobacter jejuni subsp. jejuni NCTC 11168]
10492-6	NODE_18_length_14470_cov_23.591369	6604	7149	-	rfbC	1-546/546	========/======	2/4	99.63	81.57	NP_282571	(rfbC) dTDP-4-dehydrorhamnose 35-epimerase [Capsule (VF0323)] [Campylobacter jejuni subsp. jejuni NCTC 11168]
10492-6	NODE_1_length_554579_cov_22.429716	292	1323	-	pseI	1-1032/1032	===============	0/0	100.00	94.48	NP_282463	(pseI) N-acetylneuraminic acid synthetase [Pse5Ac7Ac Pse5Ac7Am Pse8OAc Pse5Am7AcGlnAc (AI151)] [Campylobacter jejuni subsp. jejuni NCTC 11168]
10492-6	NODE_1_length_554579_cov_22.429716	1579	2715	+	pseA	1-1137/1137	===============	0/0	100.00	98.94	NP_282462	(pseA) pseudaminic acid biosynthesis PseA protein [Pse5Ac7Ac Pse5Ac7Am Pse8OAc Pse5Am7AcGlnAc (AI151)] [Campylobacter jejuni subsp. jejuni NCTC 11168]
10492-6	NODE_1_length_554579_cov_22.429716	4029	4502	-	pseH	1-474/474	===============	0/0	100.00	93.67	NP_282459	(pseH) N-acetyltransferase [Flagella (VF0114)] [Campylobacter jejuni subsp. jejuni NCTC 11168]
10492-6	NODE_1_length_554579_cov_22.429716	4499	5323	-	pseG	1-825/825	===============	0/0	100.00	98.91	NP_282458	(pseG) UDP-24-diacetamido-246-trideoxy-beta-L-altropyranose hydrolase [Flagella (VF0114)] [Campylobacter jejuni subsp. jejuni NCTC 11168]
10492-6	NODE_1_length_554579_cov_22.429716	5307	6005	-	pseF	1-699/699	===============	0/0	100.00	99.86	NP_282457	(pseF) acylneuraminate cytidylyltransferase [Pse5Ac7Ac Pse5Ac7Am Pse8OAc Pse5Am7AcGlnAc (AI151)] [Campylobacter jejuni subsp. jejuni NCTC 11168]
10492-6	NODE_1_length_554579_cov_22.429716	21213	22343	-	pseC	1-1131/1131	===============	0/0	100.00	99.82	NP_282440	(pseC) C4 aminotransferase [Pse5Ac7Ac Pse5Ac7Am Pse8OAc Pse5Am7AcGlnAc (AI151)] [Campylobacter jejuni subsp. jejuni NCTC 11168]
10492-6	NODE_1_length_554579_cov_22.429716	22345	23349	-	pseB	1-1005/1005	===============	0/0	100.00	97.71	NP_282439	(pseB) UDP-GlcNAc-specific C46 dehydratase/C5 epimerase [Pse5Ac7Ac Pse5Ac7Am Pse8OAc Pse5Am7AcGlnAc (AI151)] [Campylobacter jejuni subsp. jejuni NCTC 11168]
10492-6	NODE_1_length_554579_cov_22.429716	57807	59081	-	porA	1-1275/1275	===============	0/0	100.00	97.80	NP_282406	(porA) major outer membrane protein [MOMP (VF0328)] [Campylobacter jejuni subsp. jejuni NCTC 11168]
10492-6	NODE_1_length_554579_cov_22.429716	77472	77792	-	ciaC	1-321/321	===============	0/0	100.00	99.38	YP_002344633	(ciaC) Campylobacter invasion antigen C [CiaC (VF0415)] [Campylobacter jejuni subsp. jejuni NCTC 11168]
10492-6	NODE_1_length_554579_cov_22.429716	141126	141893	+	fliR	1-768/768	===============	0/0	100.00	98.83	NP_282326	(fliR) flagellar biosynthetic protein FliR [Flagella (VF0114)] [Campylobacter jejuni subsp. jejuni NCTC 11168]
10492-6	NODE_1_length_554579_cov_22.429716	162949	163509	+	gmhB	1-561/561	===============	0/0	100.00	95.72	NP_282299	(gmhB) DD-heptose 17-bisphosphate phosphatase [LOS (CVF396)] [Campylobacter jejuni subsp. jejuni NCTC 11168]
10492-6	NODE_1_length_554579_cov_22.429716	163510	164463	+	hldD	1-954/954	===============	0/0	100.00	97.17	NP_282298	(hldD) ADP-glyceromanno-heptose 6-epimerase [LOS (VF0326)] [Campylobacter jejuni subsp. jejuni NCTC 11168]
10492-6	NODE_1_length_554579_cov_22.429716	164456	165841	+	hldE	1-1386/1386	===============	0/0	100.00	93.43	NP_282297	(hldE) bifunctional D-beta-D-heptose 7-phosphate kinase/D-beta-D-heptose 1-phosphate adenylyltransferase [LOS (VF0326)] [Campylobacter jejuni subsp. jejuni NCTC 11168]
10492-6	NODE_1_length_554579_cov_22.429716	165838	166398	+	gmhA	1-561/561	===============	0/0	100.00	93.94	NP_282296	(gmhA) phosphoheptose isomerase [LOS (VF0326)] [Campylobacter jejuni subsp. jejuni NCTC 11168]
10492-6	NODE_1_length_554579_cov_22.429716	166381	167338	-	waaF	1-958/960	===============	0/0	99.79	95.09	NP_282295	(waaF) heptosyltransferase II [LOS (VF0326)] [Campylobacter jejuni subsp. jejuni NCTC 11168]
10492-6	NODE_1_length_554579_cov_22.429716	167397	168182	+	waaV	1-786/825	===============	0/0	95.27	92.62	NP_282294	(waaV) glucosyltransferase [LOS (VF0326)] [Campylobacter jejuni subsp. jejuni NCTC 11168]
10492-6	NODE_1_length_554579_cov_22.429716	176912	178459	-	Cj1135	1-1548/1548	===============	0/0	100.00	94.90	NP_282283	(Cj1135) glucosyltransferase [LOS (VF0326)] [Campylobacter jejuni subsp. jejuni NCTC 11168]
10492-6	NODE_1_length_554579_cov_22.429716	178456	179343	-	htrB	1-888/888	===============	0/0	100.00	99.10	NP_282282	(htrB) lipid A biosynthesis lauroyl acyltransferase [LOS (VF0326)] [Campylobacter jejuni subsp. jejuni NCTC 11168]
10492-6	NODE_1_length_554579_cov_22.429716	179333	180361	-	waaC	1-1029/1029	===============	0/0	100.00	97.86	NP_282281	(waaC) heptosyltransferase I [LOS (VF0326)] [Campylobacter jejuni subsp. jejuni NCTC 11168]
10492-6	NODE_1_length_554579_cov_22.429716	196138	196530	+	cheY	1-393/393	===============	0/0	100.00	99.75	YP_002344511	(cheY) chemotaxis regulatory protein [Pse5Ac7Ac Pse5Ac7Am Pse8OAc Pse5Am7AcGlnAc (AI151)] [Campylobacter jejuni subsp. jejuni NCTC 11168]
10492-6	NODE_1_length_554579_cov_22.429716	237148	237537	-	fliW	1-390/390	===============	0/0	100.00	100.00	YP_002344468	(fliW) flagellar assembly protein FliW [Pse5Ac7Ac Pse5Ac7Am Pse8OAc Pse5Am7AcGlnAc (AI151)] [Campylobacter jejuni subsp. jejuni NCTC 11168]
10492-6	NODE_1_length_554579_cov_22.429716	289354	289869	+	flgP	1-516/516	===============	0/0	100.00	98.06	YP_002344421	(flgP) required for flagellar motility [Pse5Ac7Ac Pse5Ac7Am Pse8OAc Pse5Am7AcGlnAc (AI151)] [Campylobacter jejuni subsp. jejuni NCTC 11168]
10492-6	NODE_1_length_554579_cov_22.429716	289845	290294	+	flgQ	1-450/450	===============	0/0	100.00	98.89	YP_002344420	(flgQ) required for flagellar motility [Pse5Ac7Ac Pse5Ac7Am Pse8OAc Pse5Am7AcGlnAc (AI151)] [Campylobacter jejuni subsp. jejuni NCTC 11168]
10492-6	NODE_1_length_554579_cov_22.429716	290351	291652	+	flgR	1-1302/1302	===============	0/0	100.00	99.00	NP_282174	(flgR) sigma-54 associated transcriptional activator [Pse5Ac7Ac Pse5Ac7Am Pse8OAc Pse5Am7AcGlnAc (AI151)] [Campylobacter jejuni subsp. jejuni NCTC 11168]
10492-6	NODE_1_length_554579_cov_22.429716	329160	330278	-	jlpA	1-1119/1119	===============	0/0	100.00	98.03	NP_282133	(jlpA) lipoprotein [JlpA (VF0329)] [Campylobacter jejuni subsp. jejuni NCTC 11168]
10492-6	NODE_1_length_554579_cov_22.429716	390240	391019	+	pebA	1-780/780	===============	0/0	100.00	99.61	NP_282073	(pebA) bifunctional adhesin/ABC transporter aspartate/glutamate-binding protein [PEB1 (VF0327)] [Campylobacter jejuni subsp. jejuni NCTC 11168]
10492-6	NODE_1_length_554579_cov_22.429716	396451	398283	+	ciaB	1-1833/1833	===============	0/0	100.00	99.24	NP_282066	(ciaB) invasion antigen CiaB [CiaB (VF0324)] [Campylobacter jejuni subsp. jejuni NCTC 11168]
10492-6	NODE_1_length_554579_cov_22.429716	422219	424471	+	flaD	1-2253/2253	===============	0/0	100.00	99.96	NP_282040	(flaD) flagellin [Flagella (VF0114)] [Campylobacter jejuni subsp. jejuni NCTC 11168]
10492-6	NODE_1_length_554579_cov_22.429716	428351	430525	+	flhA	1-2175/2175	===============	0/0	100.00	100.00	NP_282036	(flhA) flagellar biosynthesis protein FlhA [Flagella (VF0114)] [Campylobacter jejuni subsp. jejuni NCTC 11168]
10492-6	NODE_1_length_554579_cov_22.429716	480061	480795	+	fliP	1-735/735	===============	0/0	100.00	100.00	NP_281981	(fliP) flagellar biosynthesis protein FliP [Flagella (VF0114)] [Campylobacter jejuni subsp. jejuni NCTC 11168]
10492-6	NODE_1_length_554579_cov_22.429716	504457	505476	-	flgS	1-1020/1020	===============	0/0	100.00	100.00	YP_002344200	(flgS) signal transduction histidine kinase [Pse5Ac7Ac Pse5Ac7Am Pse8OAc Pse5Am7AcGlnAc (AI151)] [Campylobacter jejuni subsp. jejuni NCTC 11168]
10492-6	NODE_1_length_554579_cov_22.429716	528702	529364	+	flgA	1-663/663	===============	0/0	100.00	98.49	YP_002344176	(flgA) flagellar basal body P-ring biosynthesis protein FlgA [Pse5Ac7Ac Pse5Ac7Am Pse8OAc Pse5Am7AcGlnAc (AI151)] [Campylobacter jejuni subsp. jejuni NCTC 11168]
10492-6	NODE_26_length_3228_cov_25.771042	1221	3107	-	pseE/maf5	1-1887/1887	===============	0/0	100.00	99.20	NP_282483	(pseE/maf5) motility accessory factor PseE [Pse5Ac7Ac Pse5Ac7Am Pse8OAc Pse5Am7AcGlnAc (AI151)] [Campylobacter jejuni subsp. jejuni NCTC 11168]
10492-6	NODE_2_length_150203_cov_23.291192	16141	16662	-	cheW	1-522/522	===============	0/0	100.00	100.00	YP_002343724	(cheW) chemotaxis protein [Pse5Ac7Ac Pse5Ac7Am Pse8OAc Pse5Am7AcGlnAc (AI151)] [Campylobacter jejuni subsp. jejuni NCTC 11168]
10492-6	NODE_2_length_150203_cov_23.291192	16667	18976	-	cheA	1-2310/2310	===============	0/0	100.00	99.83	YP_002343725	(cheA) chemotaxis histidine kinase [Pse5Ac7Ac Pse5Ac7Am Pse8OAc Pse5Am7AcGlnAc (AI151)] [Campylobacter jejuni subsp. jejuni NCTC 11168]
10492-6	NODE_2_length_150203_cov_23.291192	18980	19936	-	cheV	1-957/957	===============	0/0	100.00	99.90	YP_002343726	(cheV) chemotaxis protein [Pse5Ac7Ac Pse5Ac7Am Pse8OAc Pse5Am7AcGlnAc (AI151)] [Campylobacter jejuni subsp. jejuni NCTC 11168]
10492-6	NODE_2_length_150203_cov_23.291192	44173	45855	+	fliF	1-1683/1683	===============	0/0	100.00	100.00	NP_281509	(fliF) flagellar M-ring protein FliF [Flagella (VF0114)] [Campylobacter jejuni subsp. jejuni NCTC 11168]
10492-6	NODE_2_length_150203_cov_23.291192	45855	46883	+	fliG	1-1029/1029	===============	0/0	100.00	100.00	NP_281510	(fliG) flagellar motor switch protein G [Flagella (VF0114)] [Campylobacter jejuni subsp. jejuni NCTC 11168]
10492-6	NODE_2_length_150203_cov_23.291192	46891	47721	+	fliH	1-831/831	===============	0/0	100.00	99.76	NP_281511	(fliH) flagellar assembly protein H [Flagella (VF0114)] [Campylobacter jejuni subsp. jejuni NCTC 11168]
10492-6	NODE_2_length_150203_cov_23.291192	58813	59901	+	flhB	1-1089/1089	===============	0/0	100.00	100.00	NP_281526	(flhB) flagellar biosynthetic protein [Flagella (VF0114)] [Campylobacter jejuni subsp. jejuni NCTC 11168]
10492-6	NODE_2_length_150203_cov_23.291192	59907	60650	-	motB	1-744/744	===============	0/0	100.00	99.87	NP_281527	(motB) flagellar motor protein MotB [Flagella (VF0114)] [Campylobacter jejuni subsp. jejuni NCTC 11168]
10492-6	NODE_2_length_150203_cov_23.291192	60653	61429	-	motA	1-777/777	===============	0/0	100.00	98.71	NP_281528	(motA) flagellar motor protein MotA [Flagella (VF0114)] [Campylobacter jejuni subsp. jejuni NCTC 11168]
10492-6	NODE_2_length_150203_cov_23.291192	76960	77268	+	fliN	1-309/309	===============	0/0	100.00	99.03	NP_281542	(fliN) flagellar motor switch protein FliN [Flagella (VF0114)] [Campylobacter jejuni subsp. jejuni NCTC 11168]
10492-6	NODE_3_length_128779_cov_22.951007	30512	30808	-	fliE	1-297/297	===============	0/0	100.00	100.00	NP_281710	(fliE) flagellar hook-basal body complex protein FliE [Flagella (VF0114)] [Campylobacter jejuni subsp. jejuni NCTC 11168]
10492-6	NODE_3_length_128779_cov_22.951007	30815	31309	-	flgC	1-495/495	===============	0/0	100.00	100.00	NP_281711	(flgC) flagellar basal body rod protein FlgC [Flagella (VF0114)] [Campylobacter jejuni subsp. jejuni NCTC 11168]
10492-6	NODE_3_length_128779_cov_22.951007	31319	31750	-	flgB	1-432/432	===============	0/0	100.00	100.00	NP_281712	(flgB) flagellar basal body rod protein FlgB [Flagella (VF0114)] [Campylobacter jejuni subsp. jejuni NCTC 11168]
10492-6	NODE_3_length_128779_cov_22.951007	51540	51905	+	flaG	1-366/366	===============	0/0	100.00	98.91	NP_281731	(flaG) flagellar protein FlaG [Flagella (VF0114)] [Campylobacter jejuni subsp. jejuni NCTC 11168]
10492-6	NODE_3_length_128779_cov_22.951007	51908	53839	+	fliD	1-1929/1929	========/======	1/3	100.00	98.45	NP_281732	(fliD) flagellar capping protein FliD [Flagella (VF0114)] [Campylobacter jejuni subsp. jejuni NCTC 11168]
10492-6	NODE_3_length_128779_cov_22.951007	53851	54237	+	fliS	1-387/387	===============	0/0	100.00	100.00	NP_281733	(fliS) flagellar protein FliS [Flagella (VF0114)] [Campylobacter jejuni subsp. jejuni NCTC 11168]
10492-6	NODE_4_length_112117_cov_23.742236	2389	3332	-	kpsF	1-944/948	===============	0/0	99.58	95.44	NP_282584	(kpsF) D-arabinose 5-phosphate isomerase [Capsule (VF0323)] [Campylobacter jejuni subsp. jejuni NCTC 11168]
10492-6	NODE_4_length_112117_cov_23.742236	3342	5000	-	kpsD	1-1659/1659	===============	0/0	100.00	99.40	NP_282585	(kpsD) capsule polysaccharide export system periplasmic protein [Capsule (VF0323)] [Campylobacter jejuni subsp. jejuni NCTC 11168]
10492-6	NODE_4_length_112117_cov_23.742236	5002	6120	-	kpsE	1-1119/1119	===============	0/0	100.00	98.93	NP_282586	(kpsE) capsule polysaccharide export system inner membrane protein [Capsule (VF0323)] [Campylobacter jejuni subsp. jejuni NCTC 11168]
10492-6	NODE_4_length_112117_cov_23.742236	6120	6782	-	kpsT	1-663/663	===============	0/0	100.00	100.00	NP_282587	(kpsT) capsule polysaccharide export ATP-binding protein [Capsule (VF0323)] [Campylobacter jejuni subsp. jejuni NCTC 11168]
10492-6	NODE_4_length_112117_cov_23.742236	6779	7561	-	kpsM	1-783/783	===============	0/0	100.00	100.00	NP_282588	(kpsM) capsule polysaccharide export system inner membrane protein [Capsule (VF0323)] [Campylobacter jejuni subsp. jejuni NCTC 11168]
10492-6	NODE_4_length_112117_cov_23.742236	18326	19372	+	flgI	1-1047/1047	===============	0/0	100.00	99.24	NP_282602	(flgI) flagellar P-ring protein precursor FlgI [Flagella (VF0114)] [Campylobacter jejuni subsp. jejuni NCTC 11168]
10492-6	NODE_4_length_112117_cov_23.742236	19372	19713	+	flgJ	1-342/342	===============	0/0	100.00	99.12	YP_002344845	(flgJ) flagellar rod assembly protein/muramidase FlgJ [Pse5Ac7Ac Pse5Ac7Am Pse8OAc Pse5Am7AcGlnAc (AI151)] [Campylobacter jejuni subsp. jejuni NCTC 11168]
10492-6	NODE_4_length_112117_cov_23.742236	19776	19973	+	flgM	1-198/198	===============	0/0	100.00	98.99	YP_002344846	(flgM) negative regulator of flagellin synthesis [Pse5Ac7Ac Pse5Ac7Am Pse8OAc Pse5Am7AcGlnAc (AI151)] [Campylobacter jejuni subsp. jejuni NCTC 11168]
10492-6	NODE_4_length_112117_cov_23.742236	20460	22286	+	flgK	1-1827/1827	===============	0/0	100.00	99.84	NP_282606	(flgK) flagellar hook-associated protein 1 FlgK [Flagella (VF0114)] [Campylobacter jejuni subsp. jejuni NCTC 11168]
10492-6	NODE_4_length_112117_cov_23.742236	33766	34725	-	cadF	1-960/960	===============	0/0	100.00	100.00	NP_282616	(cadF) outer membrane fibronectin-binding protein [CadF (VF0322)] [Campylobacter jejuni subsp. jejuni NCTC 11168]
10492-6	NODE_5_length_106777_cov_22.220300	34700	35950	+	rpoN	1-1251/1251	===============	0/0	100.00	98.32	YP_002344093	(rpoN) RNA polymerase factor sigma-54 [Pse5Ac7Ac Pse5Ac7Am Pse8OAc Pse5Am7AcGlnAc (AI151)] [Campylobacter jejuni subsp. jejuni NCTC 11168]
10492-6	NODE_5_length_106777_cov_22.220300	51675	52373	-	flgH	1-699/699	===============	0/0	100.00	98.57	NP_281859	(flgH) flagellar L-ring protein precursor FlgH [Flagella (VF0114)] [Campylobacter jejuni subsp. jejuni NCTC 11168]
10492-6	NODE_5_length_106777_cov_22.220300	65775	66587	+	flgF	1-813/813	===============	0/0	100.00	99.26	NP_281869	(flgF) flagellar basal-body rod protein [Flagella (VF0114)] [Campylobacter jejuni subsp. jejuni NCTC 11168]
10492-6	NODE_5_length_106777_cov_22.220300	66618	67409	+	flgG	1-792/792	===============	0/0	100.00	99.12	NP_281870	(flgG) flagellar basal-body rod protein FlgG [Flagella (VF0114)] [Campylobacter jejuni subsp. jejuni NCTC 11168]
10492-6	NODE_5_length_106777_cov_22.220300	86803	87552	-	flaC	1-750/750	===============	0/0	100.00	99.60	NP_281892	(flaC) flagellin [Flagella (VF0114)] [Campylobacter jejuni subsp. jejuni NCTC 11168]
10492-6	NODE_6_length_104869_cov_23.692693	56476	57282	+	cdtA	1-807/807	===============	0/0	100.00	100.00	NP_281292	(cdtA) cytolethal distending toxin A [CDT (VF0115)] [Campylobacter jejuni subsp. jejuni NCTC 11168]
10492-6	NODE_6_length_104869_cov_23.692693	57279	58076	+	cdtB	1-798/798	===============	0/0	100.00	100.00	NP_281291	(cdtB) cytolethal distending toxin B [CDT (VF0115)] [Campylobacter jejuni subsp. jejuni NCTC 11168]
10492-6	NODE_6_length_104869_cov_23.692693	58087	58656	+	cdtC	1-570/570	===============	0/0	100.00	100.00	NP_281290	(cdtC) cytolethal distending toxin C [CDT (VF0115)] [Campylobacter jejuni subsp. jejuni NCTC 11168]
10492-6	NODE_6_length_104869_cov_23.692693	68774	70228	+	flhF	1-1455/1455	===============	0/0	100.00	99.72	NP_281279	(flhF) flagellar biosynthesis regulator FlhF [Flagella (VF0114)] [Campylobacter jejuni subsp. jejuni NCTC 11168]
10492-6	NODE_6_length_104869_cov_23.692693	70221	71087	+	flhG	1-867/867	===============	0/0	100.00	99.89	NP_281278	(flhG) ATP-binding protein [Flagella (CVF397)] [Campylobacter jejuni subsp. jejuni NCTC 11168]
10492-6	NODE_6_length_104869_cov_23.692693	71419	72135	+	fliA	1-717/717	===============	0/0	100.00	100.00	NP_281276	(fliA) flagellar biosynthesis sigma factor [Flagella (VF0114)] [Campylobacter jejuni subsp. jejuni NCTC 11168]
10492-6	NODE_6_length_104869_cov_23.692693	72135	73214	+	fliM	1-1080/1080	===============	0/0	100.00	99.81	NP_281275	(fliM) flagellar motor switch protein FliM [Flagella (VF0114)] [Campylobacter jejuni subsp. jejuni NCTC 11168]
10492-6	NODE_6_length_104869_cov_23.692693	73211	74053	+	fliY	1-843/843	===============	0/0	100.00	100.00	NP_281274	(fliY) flagellar motor switch protein FliY [Flagella (VF0114)] [Campylobacter jejuni subsp. jejuni NCTC 11168]
10492-6	NODE_6_length_104869_cov_23.692693	83569	85206	-	flgE	1-1638/1638	===============	0/0	100.00	100.00	NP_281265	(flgE) flagellar hook protein FlgE [Flagella (VF0114)] [Campylobacter jejuni subsp. jejuni NCTC 11168]
10492-6	NODE_6_length_104869_cov_23.692693	85210	86094	-	flgD	1-885/885	===============	0/0	100.00	100.00	NP_281264	(flgD) flagellar basal-body rod modification protein FlgD [Flagella (VF0114)] [Campylobacter jejuni subsp. jejuni NCTC 11168]
10492-6	NODE_6_length_104869_cov_23.692693	86148	87941	-	fliK	1-1797/1797	========/======	1/3	99.83	99.72	NP_281263	(fliK) flagellar hook-length control protein FliK [Pse5Ac7Ac Pse5Ac7Am Pse8OAc Pse5Am7AcGlnAc (AI151)] [Campylobacter jejuni subsp. jejuni NCTC 11168]
10492-6	NODE_7_length_103241_cov_23.742402	992	1261	-	fliQ	1-270/270	===============	0/0	100.00	100.00	NP_282802	(fliQ) flagellar biosynthesis protein FliQ [Flagella (VF0114)] [Campylobacter jejuni subsp. jejuni NCTC 11168]
10492-6	NODE_7_length_103241_cov_23.742402	100696	103062	+	pflA	1-2367/2367	===============	0/0	100.00	99.62	NP_282693	(pflA) paralysed flagellum protein [Flagella (VF0114)] [Campylobacter jejuni subsp. jejuni NCTC 11168]
10492-6	NODE_8_length_89851_cov_23.212864	41613	42998	+	fliI	1-1386/1386	===============	0/0	100.00	99.93	NP_281405	(fliI) flagellum-specific ATP synthase FliI [Flagella (VF0114)] [Campylobacter jejuni subsp. jejuni NCTC 11168]
10492-6	NODE_8_length_89851_cov_23.212864	85483	87021	+	eptC	1-1539/1539	===============	0/0	100.00	97.60	YP_002343698	(eptC) phosphoethanolamine transferase [Pse5Ac7Ac Pse5Ac7Am Pse8OAc Pse5Am7AcGlnAc (AI151)] [Campylobacter jejuni subsp. jejuni NCTC 11168]
10492-6	NODE_9_length_79459_cov_24.864430	39685	42282	+	flgE	1-2598/2598	===============	0/0	100.00	98.15	NP_282855	(flgE) flagellar hook protein [Flagella (VF0114)] [Campylobacter jejuni subsp. jejuni NCTC 11168]
[truncated: 2,925 more rows]

## Sheet: ST8
Species	Sample ID	Mutation	Nucleotide change	Amino acid change	Resistance	PMID
[truncated: 51 more rows]

[truncated: 2 more sheets: ST9, ST10]
